# Supplementary material for: FUT2 non-secretor status is associated with altered susceptibility to symptomatic enterotoxigenic Escherichia coli infection in Bangladeshis
Source: Sci Rep. 2017 Sep 6;7:10649. doi: 10.1038/s41598-017-10854-5 (PMC5587594; doi:10.1038/s41598-017-10854-5)
Supplement: Supplementary file 1 — S1 dataset [file 41598_2017_10854_MOESM1_ESM.xlsx]

## Sheet: Sheet1
Key to population I.Ds
Population Code	Population Description					Super Population Code	Super population description			other keys:
ALL	All individuals considered					-	-			ID: Identification of the variant
CHB	Han Chinese in Bejing, China					EAS	East Asian			REF: Reference allele
JPT	Japanese in Tokyo, Japan					EAS				ALT: Alternative allele
CHS	Southern Han Chinese					EAS				TOTAL_CNT: Total number of alleles in samples of the chosen population(s)
CDX	Chinese Dai in Xishuangbanna, China					EAS				ALT_CNT: Number of alternative alleles observed in samples of the chosen populations(s)
KHV	Kinh in Ho Chi Minh City, Vietnam					EAS				FRQ: Ratio of ALT_CNT to TOTAL_CNT
CEU	Utah Residents (CEPH) with Northern andWestern European Ancestry					EUR	European
TSI	Toscani in Italia					EUR
FIN	Finnish in Finland					EUR
GBR	British in England and Scotland					EUR
IBS	Iberian Population in Spain					EUR
YRI	Yoruba in Ibadan, Nigeria					AFR	African
LWK	Luhya in Webuye, Kenya					AFR
GWD	Gambian in Western Divisions in the Gambia					AFR
MSL	Mende in Sierra Leone					AFR
ESN	Esan in Nigeria					AFR
ASW	Americans of African Ancestry in SW USA					AFR
ACB	African Caribbeans in Barbados					AFR
MXL	Mexican Ancestry from Los Angeles USA					AMR	Ad Mixed American
PUR	Puerto Ricans from Puerto Rico					AMR
CLM	Colombians from Medellin, Colombia					AMR
PEL	Peruvians from Lima, Peru					AMR
GIH	Gujarati Indian from Houston, Texas					SAS	South Asian
PJL	Punjabi from Lahore, Pakistan					SAS
BEB	Bengali from Bangladesh					SAS
STU	Sri Lankan Tamil from the UK					SAS
ITU	Indian Telugu from the UK					SAS
CHR	POS	ID	REF	ALT	ALL_POP_TOTAL_CNT	ALL_POP_ALT_CNT	ALL_POP_FRQ	KHV_TOTAL_CNT	KHV_ALT_CNT	KHV_FRQ	GBR_TOTAL_CNT	GBR_ALT_CNT	GBR_FRQ	CDX_TOTAL_CNT	CDX_ALT_CNT	CDX_FRQ	CLM_TOTAL_CNT	CLM_ALT_CNT	CLM_FRQ	CHB_TOTAL_CNT	CHB_ALT_CNT	CHB_FRQ	MXL_TOTAL_CNT	MXL_ALT_CNT	MXL_FRQ	CHS_TOTAL_CNT	CHS_ALT_CNT	CHS_FRQ	PUR_TOTAL_CNT	PUR_ALT_CNT	PUR_FRQ	JPT_TOTAL_CNT	JPT_ALT_CNT	JPT_FRQ	GIH_TOTAL_CNT	GIH_ALT_CNT	GIH_FRQ (gujarati indian)	FIN_TOTAL_CNT	FIN_ALT_CNT	FIN_FRQ	ESN_TOTAL_CNT	ESN_ALT_CNT	ESN_FRQ	ACB_TOTAL_CNT	ACB_ALT_CNT	ACB_FRQ	BEB_TOTAL_CNT	BEB_ALT_CNT	BEB_FRQ
19	49207438	rs281376	T	G	5008	4977	0.99	198	188	0.95	182	182	1.00	186	178	0.96	188	188	1.00	206	201	0.98	128	128	1.00	210	202	0.96	208	208	1.00	208	208	1.00	206	206	1.00	198	198	1.00	198	198	1.00	192	192	1.00	172	172	1.00
19	49199804	rs418821	G	C	5008	4486	0.90	198	177	0.89	182	159	0.87	186	166	0.89	188	171	0.91	206	186	0.90	128	111	0.87	210	180	0.86	208	197	0.95	208	180	0.87	206	163	0.79	198	161	0.81	198	198	1.00	192	192	1.00	172	135	0.78
19	49201217	rs368565	C	T	5008	2926	0.58	198	168	0.85	182	81	0.45	186	158	0.85	188	103	0.55	206	181	0.88	128	74	0.58	210	175	0.83	208	104	0.50	208	184	0.88	206	107	0.52	198	106	0.54	198	110	0.56	192	112	0.58	172	90	0.52
19	49206603	rs281377	C	T	5008	2484	0.50	198	169	0.85	182	81	0.45	186	159	0.85	188	97	0.52	206	177	0.86	128	71	0.55	210	171	0.81	208	94	0.45	208	176	0.85	206	104	0.50	198	106	0.54	198	44	0.22	192	50	0.26	172	83	0.48
19	49208368	rs2432132	C	T	5008	2389	0.48	198	69	0.35	182	101	0.55	186	54	0.29	188	95	0.51	206	69	0.33	128	53	0.41	210	58	0.28	208	122	0.59	208	63	0.30	206	92	0.45	198	83	0.42	198	113	0.57	192	113	0.59	172	70	0.41
19	49207554	rs571689	C	T	5008	1724	0.34	198	1	0.01	182	91	0.50	186	0	0	188	73	0.39	206	3	0.01	128	42	0.33	210	0	0	208	105	0.50	208	0	0	206	52	0.25	198	62	0.31	198	119	0.60	192	112	0.58	172	41	0.24
19	49207651	rs570794	T	C	5008	1724	0.34	198	1	0.01	182	91	0.50	186	0	0	188	73	0.39	206	3	0.01	128	42	0.33	210	0	0	208	105	0.50	208	0	0	206	52	0.25	198	62	0.31	198	119	0.60	192	112	0.58	172	41	0.24
19	49208501	rs507855	A	G	5008	1678	0.34	198	1	0.01	182	91	0.50	186	0	0	188	71	0.38	206	3	0.01	128	41	0.32	210	0	0	208	103	0.50	208	0	0	206	52	0.25	198	63	0.32	198	103	0.52	192	105	0.55	172	41	0.24
19	49209010	rs503279	T	C	5008	1681	0.34	198	1	0.01	182	91	0.50	186	0	0	188	70	0.37	206	3	0.01	128	41	0.32	210	0	0	208	103	0.50	208	0	0	206	52	0.25	198	62	0.31	198	103	0.52	192	105	0.55	172	41	0.24
19	49206985	rs602662	G	A	5008	1647	0.33	198	1	0.01	182	90	0.49	186	0	0	188	73	0.39	206	3	0.01	128	43	0.34	210	0	0	208	105	0.50	208	0	0	206	52	0.25	198	62	0.31	198	112	0.57	192	99	0.52	172	41	0.24
19	49207206	rs485186	A	G	5008	1653	0.33	198	1	0.01	182	91	0.50	186	0	0	188	73	0.39	206	3	0.01	128	42	0.33	210	0	0	208	105	0.50	208	0	0	206	52	0.25	198	63	0.32	198	112	0.57	192	99	0.52	172	41	0.24
19	49207255	rs485073	A	G	5008	1664	0.33	198	1	0.01	182	91	0.50	186	0	0	188	73	0.39	206	3	0.01	128	42	0.33	210	0	0	208	105	0.50	208	0	0	206	52	0.25	198	63	0.32	198	114	0.58	192	105	0.55	172	41	0.24
19	49207257	rs603985	T	C	5008	1651	0.33	198	1	0.01	182	91	0.50	186	0	0	188	73	0.39	206	3	0.01	128	42	0.33	210	0	0	208	105	0.50	208	0	0	206	52	0.25	198	63	0.32	198	112	0.57	192	99	0.52	172	41	0.24
19	49208344	rs28362844	AC	A	5008	1674	0.33	198	1	0.01	182	91	0.50	186	0	0	188	72	0.38	206	3	0.01	128	41	0.32	210	0	0	208	103	0.50	208	0	0	206	52	0.25	198	62	0.31	198	103	0.52	192	105	0.55	172	41	0.24
19	49208543	rs507766	T	C	5008	1674	0.33	198	1	0.01	182	91	0.50	186	0	0	188	71	0.38	206	3	0.01	128	41	0.32	210	0	0	208	103	0.50	208	0	0	206	52	0.25	198	63	0.32	198	103	0.52	192	105	0.55	172	41	0.24
19	49208564	rs507711	C	T	5008	1675	0.33	198	1	0.01	182	91	0.50	186	0	0	188	71	0.38	206	3	0.01	128	41	0.32	210	0	0	208	103	0.50	208	1	0.00	206	52	0.25	198	63	0.32	198	103	0.52	192	105	0.55	172	41	0.24
19	49208629	rs506897	G	C	5008	1672	0.33	198	1	0.01	182	91	0.50	186	0	0	188	70	0.37	206	3	0.01	128	41	0.32	210	0	0	208	103	0.50	208	0	0	206	52	0.25	198	62	0.31	198	103	0.52	192	105	0.55	172	41	0.24
19	49208865	rs504963	G	A	5008	1671	0.33	198	1	0.01	182	91	0.50	186	0	0	188	70	0.37	206	3	0.01	128	41	0.32	210	0	0	208	103	0.50	208	0	0	206	52	0.25	198	62	0.31	198	103	0.52	192	105	0.55	172	41	0.24
19	49206108	rs679574	C	G	5008	1606	0.32	198	1	0.01	182	86	0.47	186	0	0	188	72	0.38	206	3	0.01	128	41	0.32	210	0	0	208	103	0.50	208	0	0	206	51	0.25	198	60	0.30	198	112	0.57	192	99	0.52	172	41	0.24
19	49206145	rs516316	G	C	5008	1610	0.32	198	1	0.01	182	86	0.47	186	0	0	188	72	0.38	206	3	0.01	128	41	0.32	210	0	0	208	103	0.50	208	0	0	206	51	0.25	198	60	0.30	198	112	0.57	192	99	0.52	172	41	0.24
19	49206172	rs516246	C	T	5008	1606	0.32	198	1	0.01	182	86	0.47	186	0	0	188	72	0.38	206	3	0.01	128	41	0.32	210	0	0	208	103	0.50	208	0	0	206	51	0.25	198	60	0.30	198	112	0.57	192	96	0.50	172	41	0.24
19	49206417	rs492602	A	G	5008	1611	0.32	198	1	0.01	182	87	0.48	186	0	0	188	72	0.38	206	3	0.01	128	41	0.32	210	0	0	208	103	0.50	208	0	0	206	52	0.25	198	59	0.30	198	112	0.57	192	99	0.52	172	41	0.24
19	49206462	rs681343	C	T	5008	1611	0.32	198	1	0.01	182	86	0.47	186	0	0	188	73	0.39	206	3	0.01	128	41	0.32	210	0	0	208	103	0.50	208	0	0	206	52	0.25	198	59	0.30	198	112	0.57	192	99	0.52	172	41	0.24
19	49206674	rs601338	G	A	5008	1611	0.32	198	1	0.01	182	86	0.47	186	0	0	188	72	0.38	206	3	0.01	128	41	0.32	210	0	0	208	103	0.50	208	0	0	206	52	0.25	198	59	0.30	198	112	0.57	192	99	0.52	172	41	0.24
19	49207792	rs2251034	G	A	5008	1582	0.32	198	1	0.01	182	91	0.50	186	0	0	188	72	0.38	206	3	0.01	128	41	0.32	210	0	0	208	101	0.49	208	0	0	206	52	0.25	198	62	0.31	198	94	0.47	192	86	0.45	172	41	0.24
19	49208978	rs632111	A	G	5008	1564	0.31	198	1	0.01	182	91	0.50	186	0	0	188	70	0.37	206	3	0.01	128	41	0.32	210	0	0	208	101	0.49	208	0	0	206	52	0.25	198	62	0.31	198	94	0.47	192	86	0.45	172	40	0.23
19	49203590	rs80016036	A	T	5008	1250	0.25	198	14	0.07	182	37	0.20	186	12	0.06	188	48	0.26	206	37	0.18	128	32	0.25	210	34	0.16	208	51	0.25	208	37	0.18	206	45	0.22	198	53	0.27	198	74	0.37	192	75	0.39	172	30	0.17
19	49203790	rs78430926	G	A	5008	1090	0.22	198	14	0.07	182	31	0.17	186	12	0.06	188	42	0.22	206	37	0.18	128	31	0.24	210	33	0.16	208	41	0.20	208	36	0.17	206	24	0.12	198	37	0.19	198	81	0.41	192	76	0.40	172	15	0.09
19	49203660	rs111299903	C	T	5008	1036	0.21	198	14	0.07	182	30	0.16	186	12	0.06	188	41	0.22	206	36	0.17	128	29	0.23	210	33	0.16	208	40	0.19	208	37	0.18	206	21	0.10	198	37	0.19	198	79	0.40	192	74	0.39	172	13	0.08
19	49203733	rs111311275	A	G	5008	1041	0.21	198	14	0.07	182	31	0.17	186	12	0.06	188	41	0.22	206	36	0.17	128	29	0.23	210	33	0.16	208	40	0.19	208	36	0.17	206	21	0.10	198	37	0.19	198	79	0.40	192	74	0.39	172	15	0.09
19	49203739	rs137975940	A	G	5008	1041	0.21	198	14	0.07	182	31	0.17	186	12	0.06	188	41	0.22	206	36	0.17	128	29	0.23	210	33	0.16	208	40	0.19	208	36	0.17	206	21	0.10	198	37	0.19	198	79	0.40	192	74	0.39	172	14	0.08
19	49203878	rs58935689	G	A	5008	1068	0.21	198	13	0.07	182	30	0.16	186	12	0.06	188	27	0.14	206	36	0.17	128	19	0.15	210	33	0.16	208	39	0.19	208	35	0.17	206	21	0.10	198	37	0.19	198	86	0.43	192	80	0.42	172	14	0.08
19	49204021	rs57940795	A	C	5008	1058	0.21	198	14	0.07	182	31	0.17	186	12	0.06	188	42	0.22	206	36	0.17	128	29	0.23	210	33	0.16	208	40	0.19	208	37	0.18	206	22	0.11	198	37	0.19	198	79	0.40	192	75	0.39	172	16	0.09
19	49202859	rs16982241	G	A	5008	888	0.18	198	14	0.07	182	30	0.16	186	12	0.06	188	40	0.21	206	37	0.18	128	30	0.23	210	33	0.16	208	37	0.18	208	38	0.18	206	19	0.09	198	37	0.19	198	62	0.31	192	50	0.26	172	13	0.08
19	49203588	rs199795265	T	TA	5008	888	0.18	198	14	0.07	182	29	0.16	186	11	0.06	188	40	0.21	206	37	0.18	128	30	0.23	210	33	0.16	208	37	0.18	208	36	0.17	206	20	0.10	198	37	0.19	198	63	0.32	192	53	0.28	172	13	0.08
19	49203992	rs60686256	G	A	5008	920	0.18	198	14	0.07	182	31	0.17	186	12	0.06	188	41	0.22	206	36	0.17	128	29	0.23	210	33	0.16	208	38	0.18	208	37	0.18	206	22	0.11	198	37	0.19	198	62	0.31	192	53	0.28	172	15	0.09
19	49203829	rs35106244	C	T	5008	854	0.17	198	1	0.01	182	77	0.42	186	0	0	188	57	0.30	206	3	0.01	128	32	0.25	210	0	0	208	77	0.37	208	0	0	206	45	0.22	198	54	0.27	198	0	0	192	6	0.03	172	37	0.22
19	49202449	rs150282181	T	TTTTTG	5008	809	0.16	198	14	0.07	182	28	0.15	186	12	0.06	188	37	0.20	206	38	0.18	128	29	0.23	210	33	0.16	208	34	0.16	208	37	0.18	206	20	0.10	198	36	0.18	198	43	0.22	192	38	0.20	172	13	0.08
19	49199433	rs538940	T	C	5008	646	0.13	198	2	0.01	182	0	0	186	0	0	188	6	0.03	206	0	0	128	3	0.02	210	0	0	208	13	0.06	208	0	0	206	0	0	198	0	0	198	102	0.52	192	88	0.46	172	0	0
19	49199915	rs590017	C	A	5008	469	0.09	198	0	0	182	0	0	186	0	0	188	2	0.01	206	0	0	128	2	0.02	210	0	0	208	10	0.05	208	0	0	206	0	0	198	0	0	198	71	0.36	192	64	0.33	172	0	0
19	49206631	rs1047781	A	T	5008	452	0.09	198	114	0.58	182	0	0	186	87	0.47	188	0	0	206	78	0.38	128	1	0.01	210	81	0.39	208	0	0	208	83	0.40	206	0	0	198	0	0	198	0	0	192	0	0	172	6	0.03
19	49202771	rs2638278	T	G	5008	410	0.08	198	0	0	182	0	0	186	0	0	188	8	0.04	206	0	0	128	2	0.02	210	0	0	208	13	0.06	208	0	0	206	0	0	198	0	0	198	69	0.35	192	52	0.27	172	0	0
19	49208052	rs567037	G	A	5008	372	0.07	198	0	0	182	0	0	186	0	0	188	5	0.03	206	0	0	128	2	0.02	210	0	0	208	12	0.06	208	0	0	206	0	0	198	0	0	198	67	0.34	192	53	0.28	172	0	0
19	49206005	rs28362834	C	G	5008	238	0.05	198	0	0	182	8	0.04	186	0	0	188	6	0.03	206	0	0	128	4	0.03	210	0	0	208	11	0.05	208	0	0	206	19	0.09	198	19	0.10	198	3	0.02	192	6	0.03	172	13	0.08
19	49206548	rs200157007	C	T	5008	187	0.04	198	1	0.01	182	0	0	186	0	0	188	0	0	206	1	0.00	128	0	0	210	0	0	208	0	0	208	0	0	206	38	0.18	198	0	0	198	0	0	192	0	0	172	38	0.22
19	49206726	rs1800027	C	T	5008	218	0.04	198	0	0	182	6	0.03	186	0	0	188	6	0.03	206	0	0	128	4	0.03	210	0	0	208	9	0.04	208	0	0	206	18	0.09	198	16	0.08	198	3	0.02	192	6	0.03	172	14	0.08
19	49200338	rs112015904	G	C	5008	171	0.03	198	0	0	182	0	0	186	0	0	188	0	0	206	0	0	128	0	0	210	0	0	208	3	0.01	208	0	0	206	0	0	198	0	0	198	27	0.14	192	19	0.10	172	0	0
19	49200756	rs149976210	C	CT	5008	128	0.03	198	0	0	182	0	0	186	0	0	188	0	0	206	0	0	128	0	0	210	0	0	208	2	0.01	208	0	0	206	0	0	198	0	0	198	18	0.09	192	13	0.07	172	0	0
19	49206286	rs1800021	A	G	5008	159	0.03	198	0	0	182	0	0	186	0	0	188	2	0.01	206	0	0	128	0	0	210	0	0	208	3	0.01	208	0	0	206	0	0	198	0	0	198	21	0.11	192	21	0.11	172	0	0
19	49206727	rs1800025	G	A	5008	120	0.02	198	0	0	182	0	0	186	0	0	188	0	0	206	0	0	128	0	0	210	0	0	208	1	0.00	208	0	0	206	0	0	198	0	0	198	18	0.09	192	13	0.07	172	0	0
19	49207432	rs28362840	A	G	5008	76	0.02	198	0	0	182	0	0	186	0	0	188	0	0	206	0	0	128	0	0	210	0	0	208	2	0.01	208	0	0	206	0	0	198	0	0	198	7	0.04	192	13	0.07	172	0	0
19	49208380	rs112820994	T	C	5008	122	0.02	198	0	0	182	0	0	186	0	0	188	0	0	206	0	0	128	0	0	210	0	0	208	1	0.00	208	0	0	206	0	0	198	0	0	198	19	0.10	192	13	0.07	172	0	0
19	49199826	rs28362830	G	C	5008	63	0.01	198	1	0.01	182	0	0	186	0	0	188	3	0.02	206	0	0	128	0	0	210	0	0	208	0	0	208	0	0	206	0	0	198	0	0	198	7	0.04	192	6	0.03	172	0	0
19	49200265	rs373646274	T	C	5008	37	0.01	198	0	0	182	0	0	186	0	0	188	0	0	206	0	0	128	0	0	210	0	0	208	1	0.00	208	0	0	206	0	0	198	0	0	198	4	0.02	192	3	0.02	172	0	0
19	49200580	rs181536778	G	C	5008	27	0.01	198	5	0.03	182	0	0	186	6	0.03	188	0	0	206	2	0.01	128	0	0	210	4	0.02	208	0	0	208	3	0.01	206	0	0	198	0	0	198	1	0.01	192	0	0	172	0	0
19	49200594	esv3644597	C	<CN0>	5008	71	0.01	198	1	0.01	182	0	0	186	0	0	188	0	0	206	0	0	128	1	0.01	210	0	0	208	0	0	208	0	0	206	1	0.00	198	0	0	198	0	0	192	1	0.01	172	10	0.06
19	49201025	rs113808905	C	T	5008	46	0.01	198	0	0	182	0	0	186	0	0	188	0	0	206	0	0	128	0	0	210	0	0	208	2	0.01	208	0	0	206	0	0	198	0	0	198	12	0.06	192	10	0.05	172	0	0
19	49202125	rs80021641	G	A	5008	67	0.01	198	0	0	182	0	0	186	0	0	188	1	0.01	206	0	0	128	1	0.01	210	0	0	208	2	0.01	208	0	0	206	0	0	198	0	0	198	18	0.09	192	13	0.07	172	0	0
19	49202338	rs117690381	C	T	5008	35	0.01	198	0	0	182	0	0	186	0	0	188	1	0.01	206	8	0.04	128	1	0.01	210	6	0.03	208	0	0	208	5	0.02	206	2	0.01	198	2	0.01	198	0	0	192	1	0.01	172	2	0.01
19	49203393	rs142071335	G	C	5008	65	0.01	198	0	0	182	0	0	186	0	0	188	3	0.02	206	0	0	128	0	0	210	0	0	208	2	0.01	208	0	0	206	0	0	198	0	0	198	8	0.04	192	3	0.02	172	0	0
19	49203541	esv3644598	C	<CN0>	5008	73	0.01	198	1	0.01	182	0	0	186	0	0	188	0	0	206	0	0	128	1	0.01	210	0	0	208	0	0	208	1	0.00	206	1	0.00	198	0	0	198	0	0	192	1	0.01	172	10	0.06
19	49203593	rs562085226	T	A	5008	35	0.01	198	0	0	182	0	0	186	0	0	188	0	0	206	0	0	128	0	0	210	0	0	208	0	0	208	0	0	206	0	0	198	0	0	198	4	0.02	192	6	0.03	172	0	0
19	49203608	rs192312219	G	A	5008	67	0.01	198	0	0	182	0	0	186	0	0	188	1	0.01	206	0	0	128	1	0.01	210	0	0	208	2	0.01	208	0	0	206	0	0	198	0	0	198	18	0.09	192	13	0.07	172	0	0
19	49203610	rs183895985	G	T	5008	67	0.01	198	0	0	182	0	0	186	0	0	188	1	0.01	206	0	0	128	1	0.01	210	0	0	208	2	0.01	208	0	0	206	0	0	198	0	0	198	18	0.09	192	13	0.07	172	0	0
19	49203752	esv3644599	T	<CN0>	5008	70	0.01	198	1	0.01	182	0	0	186	0	0	188	0	0	206	0	0	128	1	0.01	210	0	0	208	0	0	208	0	0	206	1	0.00	198	0	0	198	0	0	192	1	0.01	172	9	0.05
19	49203778	rs548177566	C	T	5008	48	0.01	198	0	0	182	0	0	186	0	0	188	1	0.01	206	0	0	128	0	0	210	0	0	208	2	0.01	208	0	0	206	0	0	198	0	0	198	5	0.03	192	10	0.05	172	0	0
19	49204830	rs148759340	A	G	5008	32	0.01	198	0	0	182	4	0.02	186	0	0	188	4	0.02	206	1	0.00	128	2	0.02	210	0	0	208	2	0.01	208	0	0	206	0	0	198	5	0.03	198	0	0	192	0	0	172	2	0.01
19	49206561	rs28362836	C	T	5008	67	0.01	198	0	0	182	0	0	186	0	0	188	1	0.01	206	0	0	128	1	0.01	210	0	0	208	2	0.01	208	0	0	206	0	0	198	0	0	198	18	0.09	192	13	0.07	172	0	0
19	49208040	rs28362841	C	A	5008	74	0.01	198	0	0	182	0	0	186	0	0	188	0	0	206	0	0	128	0	0	210	0	0	208	2	0.01	208	0	0	206	0	0	198	0	0	198	5	0.03	192	12	0.06	172	0	0
19	49208048	rs28362842	A	G	5008	74	0.01	198	0	0	182	0	0	186	0	0	188	0	0	206	0	0	128	0	0	210	0	0	208	2	0.01	208	0	0	206	0	0	198	0	0	198	5	0.03	192	12	0.06	172	0	0
19	49208471	rs28362845	G	A	5008	66	0.01	198	0	0	182	0	0	186	0	0	188	1	0.01	206	0	0	128	1	0.01	210	0	0	208	2	0.01	208	0	0	206	0	0	198	0	0	198	18	0.09	192	13	0.07	172	0	0
19	49208671	rs28746183	GCTCA	G	5008	38	0.01	198	0	0	182	0	0	186	0	0	188	2	0.01	206	0	0	128	0	0	210	0	0	208	0	0	208	0	0	206	0	0	198	0	0	198	5	0.03	192	3	0.02	172	0	0
19	49208741	rs28362846	G	C	5008	38	0.01	198	0	0	182	0	0	186	0	0	188	2	0.01	206	0	0	128	0	0	210	0	0	208	0	0	208	0	0	206	0	0	198	0	0	198	5	0.03	192	3	0.02	172	0	0
19	49183545	esv3644596	G	<CN0>	5008	13	0.00	198	0	0	182	0	0	186	0	0	188	0	0	206	0	0	128	0	0	210	0	0	208	0	0	208	12	0.06	206	0	0	198	0	0	198	0	0	192	0	0	172	0	0
19	49199234	rs567447126	C	T	5008	1	0.00	198	0	0	182	0	0	186	0	0	188	0	0	206	0	0	128	0	0	210	0	0	208	0	0	208	0	0	206	0	0	198	0	0	198	0	0	192	0	0	172	0	0
19	49199252	rs534864595	T	C	5008	1	0.00	198	0	0	182	0	0	186	0	0	188	0	0	206	0	0	128	0	0	210	0	0	208	0	0	208	0	0	206	0	0	198	0	0	198	0	0	192	0	0	172	0	0
19	49199256	rs553297928	G	C	5008	1	0.00	198	0	0	182	0	0	186	0	0	188	1	0.01	206	0	0	128	0	0	210	0	0	208	0	0	208	0	0	206	0	0	198	0	0	198	0	0	192	0	0	172	0	0
19	49199275	rs571480411	C	G	5008	1	0.00	198	0	0	182	0	0	186	0	0	188	0	0	206	0	0	128	0	0	210	0	0	208	0	0	208	0	0	206	0	0	198	0	0	198	0	0	192	0	0	172	0	0
19	49199345	rs538562646	A	C	5008	1	0.00	198	0	0	182	0	0	186	1	0.01	188	0	0	206	0	0	128	0	0	210	0	0	208	0	0	208	0	0	206	0	0	198	0	0	198	0	0	192	0	0	172	0	0
19	49199363	rs188456257	C	G	5008	1	0.00	198	0	0	182	0	0	186	0	0	188	0	0	206	0	0	128	0	0	210	0	0	208	0	0	208	0	0	206	0	0	198	0	0	198	0	0	192	0	0	172	0	0
19	49199395	rs373528963	C	T	5008	9	0.00	198	6	0.03	182	0	0	186	1	0.01	188	0	0	206	2	0.01	128	0	0	210	0	0	208	0	0	208	0	0	206	0	0	198	0	0	198	0	0	192	0	0	172	0	0
19	49199442	rs115276086	G	C	5008	12	0.00	198	0	0	182	0	0	186	0	0	188	0	0	206	0	0	128	0	0	210	0	0	208	1	0.00	208	0	0	206	0	0	198	0	0	198	0	0	192	1	0.01	172	0	0
19	49199453	rs192773056	G	C	5008	13	0.00	198	0	0	182	0	0	186	0	0	188	1	0.01	206	0	0	128	0	0	210	0	0	208	0	0	208	0	0	206	0	0	198	0	0	198	3	0.02	192	1	0.01	172	0	0
19	49199466	rs540386315	G	T	5008	6	0.00	198	0	0	182	0	0	186	0	0	188	0	0	206	0	0	128	0	0	210	0	0	208	0	0	208	0	0	206	0	0	198	0	0	198	1	0.01	192	0	0	172	0	0
19	49199499	rs565341083	G	A	5008	2	0.00	198	0	0	182	0	0	186	0	0	188	0	0	206	0	0	128	0	0	210	0	0	208	0	0	208	0	0	206	0	0	198	0	0	198	0	0	192	0	0	172	0	0
19	49199510	rs184305978	C	A	5008	1	0.00	198	0	0	182	0	0	186	0	0	188	0	0	206	0	0	128	0	0	210	0	0	208	0	0	208	0	0	206	0	0	198	0	0	198	0	0	192	0	0	172	0	0
19	49199633	rs189188345	C	T	5008	1	0.00	198	0	0	182	0	0	186	0	0	188	0	0	206	0	0	128	0	0	210	0	0	208	0	0	208	0	0	206	0	0	198	1	0.01	198	0	0	192	0	0	172	0	0
19	49199704	rs76292225	C	T	5008	8	0.00	198	0	0	182	0	0	186	0	0	188	0	0	206	0	0	128	0	0	210	0	0	208	0	0	208	0	0	206	0	0	198	0	0	198	0	0	192	2	0.01	172	0	0
19	49199769	rs530550340	A	T	5008	1	0.00	198	0	0	182	0	0	186	0	0	188	0	0	206	1	0.00	128	0	0	210	0	0	208	0	0	208	0	0	206	0	0	198	0	0	198	0	0	192	0	0	172	0	0
19	49199794	rs549098982	G	C	5008	1	0.00	198	1	0.01	182	0	0	186	0	0	188	0	0	206	0	0	128	0	0	210	0	0	208	0	0	208	0	0	206	0	0	198	0	0	198	0	0	192	0	0	172	0	0
19	49199934	rs182227756	C	G	5008	10	0.00	198	0	0	182	1	0.01	186	0	0	188	0	0	206	0	0	128	2	0.02	210	0	0	208	0	0	208	0	0	206	0	0	198	2	0.01	198	0	0	192	0	0	172	0	0
19	49199974	rs538906264	G	C	5008	1	0.00	198	0	0	182	0	0	186	0	0	188	0	0	206	0	0	128	0	0	210	0	0	208	0	0	208	0	0	206	0	0	198	0	0	198	0	0	192	0	0	172	0	0
19	49200014	rs74381728	C	G	5008	7	0.00	198	0	0	182	0	0	186	0	0	188	0	0	206	0	0	128	0	0	210	0	0	208	0	0	208	0	0	206	0	0	198	0	0	198	2	0.01	192	2	0.01	172	0	0
19	49200027	rs569229525	C	A	5008	1	0.00	198	1	0.01	182	0	0	186	0	0	188	0	0	206	0	0	128	0	0	210	0	0	208	0	0	208	0	0	206	0	0	198	0	0	198	0	0	192	0	0	172	0	0
19	49200059	rs536287098	G	C	5008	6	0.00	198	0	0	182	0	0	186	0	0	188	0	0	206	0	0	128	0	0	210	0	0	208	0	0	208	0	0	206	1	0.00	198	0	0	198	0	0	192	0	0	172	2	0.01
19	49200065	rs554551941	G	A	5008	1	0.00	198	0	0	182	0	0	186	0	0	188	0	0	206	0	0	128	0	0	210	0	0	208	0	0	208	0	0	206	0	0	198	0	0	198	0	0	192	0	0	172	0	0
19	49200104	rs186415396	C	A	5008	1	0.00	198	0	0	182	0	0	186	0	0	188	1	0.01	206	0	0	128	0	0	210	0	0	208	0	0	208	0	0	206	0	0	198	0	0	198	0	0	192	0	0	172	0	0
19	49200115	rs534048688	G	C	5008	1	0.00	198	1	0.01	182	0	0	186	0	0	188	0	0	206	0	0	128	0	0	210	0	0	208	0	0	208	0	0	206	0	0	198	0	0	198	0	0	192	0	0	172	0	0
19	49200176	rs559073903	G	A	5008	1	0.00	198	0	0	182	0	0	186	0	0	188	1	0.01	206	0	0	128	0	0	210	0	0	208	0	0	208	0	0	206	0	0	198	0	0	198	0	0	192	0	0	172	0	0
19	49200233	rs577398478	G	A	5008	3	0.00	198	0	0	182	0	0	186	0	0	188	1	0.01	206	0	0	128	0	0	210	0	0	208	0	0	208	0	0	206	0	0	198	0	0	198	0	0	192	0	0	172	0	0
19	49200275	rs375711249	A	G	5008	7	0.00	198	4	0.02	182	0	0	186	3	0.02	188	0	0	206	0	0	128	0	0	210	0	0	208	0	0	208	0	0	206	0	0	198	0	0	198	0	0	192	0	0	172	0	0
19	49200321	rs575304986	G	A	5008	1	0.00	198	0	0	182	0	0	186	1	0.01	188	0	0	206	0	0	128	0	0	210	0	0	208	0	0	208	0	0	206	0	0	198	0	0	198	0	0	192	0	0	172	0	0
19	49200371	rs560873118	G	C	5008	1	0.00	198	0	0	182	0	0	186	0	0	188	0	0	206	0	0	128	0	0	210	0	0	208	0	0	208	0	0	206	0	0	198	0	0	198	0	0	192	0	0	172	0	0
19	49200376	rs528167670	G	T	5008	1	0.00	198	0	0	182	0	0	186	0	0	188	0	0	206	0	0	128	0	0	210	0	0	208	0	0	208	0	0	206	0	0	198	0	0	198	1	0.01	192	0	0	172	0	0
19	49200393	rs148289102	A	T	5008	7	0.00	198	0	0	182	4	0.02	186	0	0	188	0	0	206	0	0	128	0	0	210	0	0	208	0	0	208	0	0	206	0	0	198	0	0	198	0	0	192	0	0	172	0	0
19	49200431	rs565066686	C	T	5008	2	0.00	198	0	0	182	0	0	186	0	0	188	0	0	206	0	0	128	0	0	210	0	0	208	0	0	208	0	0	206	0	0	198	0	0	198	0	0	192	0	0	172	0	0
19	49200459	rs532252710	A	G	5008	2	0.00	198	1	0.01	182	0	0	186	0	0	188	0	0	206	1	0.00	128	0	0	210	0	0	208	0	0	208	0	0	206	0	0	198	0	0	198	0	0	192	0	0	172	0	0
19	49200505	rs189642872	G	A	5008	1	0.00	198	0	0	182	0	0	186	0	0	188	0	0	206	0	0	128	0	0	210	0	0	208	0	0	208	0	0	206	0	0	198	0	0	198	0	0	192	0	0	172	0	0
19	49200529	rs568769993	G	C	5008	2	0.00	198	0	0	182	0	0	186	0	0	188	0	0	206	0	0	128	0	0	210	0	0	208	0	0	208	0	0	206	0	0	198	0	0	198	0	0	192	0	0	172	0	0
19	49200567	rs536142415	A	T	5008	2	0.00	198	0	0	182	0	0	186	0	0	188	0	0	206	0	0	128	1	0.01	210	0	0	208	0	0	208	0	0	206	0	0	198	0	0	198	0	0	192	1	0.01	172	0	0
19	49200579	rs548150596	G	A	5008	2	0.00	198	0	0	182	0	0	186	0	0	188	0	0	206	1	0.00	128	0	0	210	1	0.00	208	0	0	208	0	0	206	0	0	198	0	0	198	0	0	192	0	0	172	0	0
19	49200588	rs201041294	G	A	5008	16	0.00	198	0	0	182	0	0	186	1	0.01	188	0	0	206	0	0	128	0	0	210	0	0	208	0	0	208	8	0.04	206	0	0	198	0	0	198	1	0.01	192	0	0	172	0	0
19	49200610	rs558813215	A	C	5008	3	0.00	198	0	0	182	0	0	186	0	0	188	0	0	206	0	0	128	0	0	210	0	0	208	0	0	208	0	0	206	3	0.01	198	0	0	198	0	0	192	0	0	172	0	0
19	49200694	rs186235591	G	A	5008	6	0.00	198	0	0	182	0	0	186	0	0	188	0	0	206	0	0	128	0	0	210	0	0	208	0	0	208	0	0	206	0	0	198	0	0	198	0	0	192	0	0	172	0	0
19	49200829	rs191300475	G	C	5008	1	0.00	198	0	0	182	0	0	186	0	0	188	0	0	206	0	0	128	0	0	210	1	0.00	208	0	0	208	0	0	206	0	0	198	0	0	198	0	0	192	0	0	172	0	0
19	49201005	rs556727916	G	A	5008	1	0.00	198	0	0	182	0	0	186	0	0	188	0	0	206	0	0	128	0	0	210	0	0	208	0	0	208	0	0	206	0	0	198	0	0	198	0	0	192	0	0	172	0	0
19	49201015	rs575141882	A	G	5008	3	0.00	198	0	0	182	0	0	186	0	0	188	0	0	206	0	0	128	0	0	210	0	0	208	0	0	208	0	0	206	0	0	198	0	0	198	0	0	192	0	0	172	0	0
19	49201051	rs554587520	A	C	5008	1	0.00	198	0	0	182	0	0	186	0	0	188	0	0	206	0	0	128	0	0	210	0	0	208	0	0	208	0	0	206	0	0	198	0	0	198	0	0	192	0	0	172	0	0
19	49201054	rs553321225	C	T	5008	2	0.00	198	0	0	182	0	0	186	0	0	188	0	0	206	0	0	128	0	0	210	0	0	208	0	0	208	0	0	206	1	0.00	198	0	0	198	0	0	192	0	0	172	0	0
19	49201064	rs540318080	T	A	5008	2	0.00	198	0	0	182	0	0	186	0	0	188	0	0	206	0	0	128	0	0	210	0	0	208	0	0	208	0	0	206	0	0	198	0	0	198	0	0	192	0	0	172	0	0
19	49201085	rs564869382	G	C	5008	3	0.00	198	0	0	182	1	0.01	186	0	0	188	1	0.01	206	0	0	128	0	0	210	0	0	208	0	0	208	0	0	206	0	0	198	0	0	198	0	0	192	0	0	172	0	0
19	49201119	rs532241898	T	C	5008	2	0.00	198	1	0.01	182	0	0	186	1	0.01	188	0	0	206	0	0	128	0	0	210	0	0	208	0	0	208	0	0	206	0	0	198	0	0	198	0	0	192	0	0	172	0	0
19	49201151	rs544028494	A	G	5008	2	0.00	198	0	0	182	0	0	186	0	0	188	0	0	206	0	0	128	0	0	210	0	0	208	0	0	208	0	0	206	0	0	198	0	0	198	0	0	192	0	0	172	1	0.01
19	49201159	rs562363702	C	T	5008	2	0.00	198	1	0.01	182	0	0	186	0	0	188	0	0	206	1	0.00	128	0	0	210	0	0	208	0	0	208	0	0	206	0	0	198	0	0	198	0	0	192	0	0	172	0	0
19	49201198	rs529903370	G	A	5008	1	0.00	198	0	0	182	0	0	186	0	0	188	0	0	206	0	0	128	0	0	210	0	0	208	0	0	208	0	0	206	0	0	198	0	0	198	0	0	192	1	0.01	172	0	0
19	49201284	rs566507178	T	C	5008	4	0.00	198	0	0	182	0	0	186	0	0	188	0	0	206	0	0	128	0	0	210	0	0	208	0	0	208	0	0	206	0	0	198	0	0	198	1	0.01	192	1	0.01	172	0	0
19	49201297	rs527732379	T	C	5008	7	0.00	198	0	0	182	0	0	186	0	0	188	0	0	206	0	0	128	0	0	210	0	0	208	0	0	208	0	0	206	2	0.01	198	0	0	198	0	0	192	0	0	172	0	0
19	49201352	rs140169046	T	C	5008	3	0.00	198	1	0.01	182	0	0	186	1	0.01	188	0	0	206	1	0.00	128	0	0	210	0	0	208	0	0	208	0	0	206	0	0	198	0	0	198	0	0	192	0	0	172	0	0
19	49201368	rs570819055	C	G	5008	1	0.00	198	1	0.01	182	0	0	186	0	0	188	0	0	206	0	0	128	0	0	210	0	0	208	0	0	208	0	0	206	0	0	198	0	0	198	0	0	192	0	0	172	0	0
19	49201690	rs114911965	T	C	5008	7	0.00	198	0	0	182	0	0	186	0	0	188	0	0	206	0	0	128	0	0	210	0	0	208	0	0	208	0	0	206	0	0	198	0	0	198	0	0	192	0	0	172	0	0
19	49201799	rs556769438	A	G	5008	2	0.00	198	0	0	182	0	0	186	0	0	188	0	0	206	0	0	128	0	0	210	0	0	208	0	0	208	0	0	206	1	0.00	198	0	0	198	0	0	192	0	0	172	1	0.01
19	49201941	rs373227528	C	T	5008	1	0.00	198	0	0	182	0	0	186	0	0	188	0	0	206	0	0	128	0	0	210	0	0	208	0	0	208	0	0	206	0	0	198	0	0	198	0	0	192	0	0	172	0	0
19	49201942	rs536131568	G	A	5008	2	0.00	198	0	0	182	0	0	186	0	0	188	0	0	206	0	0	128	0	0	210	0	0	208	1	0.00	208	0	0	206	0	0	198	0	0	198	0	0	192	0	0	172	0	0
19	49201979	rs554549059	C	T	5008	1	0.00	198	1	0.01	182	0	0	186	0	0	188	0	0	206	0	0	128	0	0	210	0	0	208	0	0	208	0	0	206	0	0	198	0	0	198	0	0	192	0	0	172	0	0
19	49202153	rs181358864	T	C	5008	2	0.00	198	0	0	182	0	0	186	0	0	188	1	0.01	206	0	0	128	0	0	210	0	0	208	0	0	208	0	0	206	0	0	198	0	0	198	0	0	192	0	0	172	0	0
19	49202204	rs558526418	G	C	5008	3	0.00	198	0	0	182	0	0	186	0	0	188	0	0	206	0	0	128	0	0	210	0	0	208	1	0.00	208	0	0	206	0	0	198	0	0	198	0	0	192	0	0	172	0	0
19	49202249	rs576833868	C	T	5008	6	0.00	198	0	0	182	0	0	186	0	0	188	1	0.01	206	0	0	128	1	0.01	210	0	0	208	1	0.00	208	0	0	206	0	0	198	0	0	198	0	0	192	0	0	172	0	0
19	49202253	rs544310646	C	T	5008	6	0.00	198	0	0	182	0	0	186	0	0	188	1	0.01	206	0	0	128	1	0.01	210	0	0	208	1	0.00	208	0	0	206	0	0	198	0	0	198	0	0	192	0	0	172	0	0
19	49202257	rs562326978	C	T	5008	8	0.00	198	0	0	182	0	0	186	0	0	188	0	0	206	0	0	128	1	0.01	210	0	0	208	0	0	208	0	0	206	0	0	198	0	0	198	0	0	192	0	0	172	0	0
19	49202490	rs185887733	G	A	5008	1	0.00	198	0	0	182	0	0	186	0	0	188	0	0	206	0	0	128	0	0	210	0	0	208	0	0	208	0	0	206	0	0	198	0	0	198	0	0	192	0	0	172	0	0
19	49202507	rs527595139	G	T	5008	1	0.00	198	0	0	182	0	0	186	0	0	188	0	0	206	0	0	128	0	0	210	0	0	208	0	0	208	0	0	206	1	0.00	198	0	0	198	0	0	192	0	0	172	0	0
19	49202512	rs552242990	G	A	5008	3	0.00	198	0	0	182	0	0	186	0	0	188	1	0.01	206	0	0	128	0	0	210	0	0	208	0	0	208	0	0	206	0	0	198	0	0	198	0	0	192	0	0	172	0	0
19	49202514	rs190805992	G	A	5008	1	0.00	198	0	0	182	0	0	186	0	0	188	0	0	206	0	0	128	0	0	210	0	0	208	0	0	208	0	0	206	0	0	198	0	0	198	0	0	192	0	0	172	0	0
19	49202735	rs28362831	G	A	5008	3	0.00	198	0	0	182	0	0	186	0	0	188	0	0	206	0	0	128	0	0	210	0	0	208	2	0.01	208	0	0	206	0	0	198	0	0	198	0	0	192	0	0	172	0	0
19	49202738	rs550323845	A	C	5008	1	0.00	198	0	0	182	0	0	186	0	0	188	0	0	206	0	0	128	0	0	210	0	0	208	0	0	208	0	0	206	0	0	198	0	0	198	0	0	192	0	0	172	0	0
19	49202750	rs187740621	C	T	5008	7	0.00	198	0	0	182	1	0.01	186	0	0	188	0	0	206	0	0	128	0	0	210	0	0	208	2	0.01	208	0	0	206	0	0	198	0	0	198	0	0	192	0	0	172	0	0
19	49202779	rs554413978	T	C	5008	1	0.00	198	0	0	182	0	0	186	0	0	188	0	0	206	0	0	128	0	0	210	0	0	208	0	0	208	0	0	206	0	0	198	0	0	198	0	0	192	0	0	172	0	0
19	49202784	rs566194597	C	T	5008	1	0.00	198	1	0.01	182	0	0	186	0	0	188	0	0	206	0	0	128	0	0	210	0	0	208	0	0	208	0	0	206	0	0	198	0	0	198	0	0	192	0	0	172	0	0
19	49202809	rs540146766	T	C	5008	1	0.00	198	0	0	182	0	0	186	0	0	188	0	0	206	0	0	128	0	0	210	0	0	208	0	0	208	0	0	206	0	0	198	0	0	198	0	0	192	0	0	172	0	0
19	49202827	rs190996069	G	T	5008	1	0.00	198	0	0	182	0	0	186	0	0	188	0	0	206	0	0	128	0	0	210	0	0	208	0	0	208	0	0	206	0	0	198	0	0	198	0	0	192	0	0	172	0	0
19	49202883	rs140966715	T	C	5008	2	0.00	198	0	0	182	0	0	186	0	0	188	0	0	206	0	0	128	0	0	210	0	0	208	0	0	208	0	0	206	0	0	198	0	0	198	0	0	192	0	0	172	0	0
19	49202917	rs28362832	T	C	5008	1	0.00	198	0	0	182	0	0	186	0	0	188	0	0	206	0	0	128	0	0	210	0	0	208	0	0	208	0	0	206	0	0	198	1	0.01	198	0	0	192	0	0	172	0	0
19	49202977	rs574285581	G	A	5008	1	0.00	198	0	0	182	0	0	186	0	0	188	0	0	206	0	0	128	0	0	210	1	0.00	208	0	0	208	0	0	206	0	0	198	0	0	198	0	0	192	0	0	172	0	0
19	49202983	rs541584502	G	A	5008	1	0.00	198	0	0	182	0	0	186	0	0	188	0	0	206	0	0	128	0	0	210	0	0	208	0	0	208	0	0	206	0	0	198	0	0	198	0	0	192	0	0	172	0	0
19	49203024	rs149892149	G	T	5008	2	0.00	198	0	0	182	0	0	186	0	0	188	0	0	206	0	0	128	0	0	210	0	0	208	0	0	208	0	0	206	0	0	198	0	0	198	0	0	192	0	0	172	0	0
19	49203027	rs572220009	G	T	5008	2	0.00	198	0	0	182	0	0	186	0	0	188	0	0	206	0	0	128	0	0	210	0	0	208	0	0	208	0	0	206	0	0	198	0	0	198	0	0	192	1	0.01	172	0	0
19	49203028	rs546096176	T	C	5008	7	0.00	198	0	0	182	0	0	186	0	0	188	0	0	206	0	0	128	0	0	210	0	0	208	0	0	208	0	0	206	2	0.01	198	0	0	198	0	0	192	0	0	172	0	0
19	49203048	rs565554337	G	A	5008	1	0.00	198	0	0	182	0	0	186	0	0	188	0	0	206	0	0	128	0	0	210	0	0	208	0	0	208	0	0	206	0	0	198	0	0	198	0	0	192	0	0	172	0	0
19	49203100	rs187430888	G	T	5008	3	0.00	198	0	0	182	3	0.02	186	0	0	188	0	0	206	0	0	128	0	0	210	0	0	208	0	0	208	0	0	206	0	0	198	0	0	198	0	0	192	0	0	172	0	0
19	49203127	rs149024003	G	A	5008	2	0.00	198	0	0	182	0	0	186	0	0	188	0	0	206	0	0	128	0	0	210	0	0	208	0	0	208	0	0	206	0	0	198	0	0	198	0	0	192	0	0	172	0	0
19	49203130	rs562121803	G	A	5008	1	0.00	198	0	0	182	0	0	186	0	0	188	0	0	206	0	0	128	0	0	210	0	0	208	0	0	208	0	0	206	0	0	198	0	0	198	0	0	192	0	0	172	0	0
19	49203136	rs529407733	C	G	5008	1	0.00	198	0	0	182	0	0	186	0	0	188	0	0	206	0	0	128	0	0	210	0	0	208	0	0	208	0	0	206	1	0.00	198	0	0	198	0	0	192	0	0	172	0	0
19	49203148	rs547981336	C	T	5008	1	0.00	198	0	0	182	0	0	186	0	0	188	0	0	206	0	0	128	0	0	210	0	0	208	0	0	208	0	0	206	0	0	198	0	0	198	0	0	192	0	0	172	0	0
19	49203243	rs566277370	C	G	5008	2	0.00	198	0	0	182	0	0	186	0	0	188	0	0	206	0	0	128	0	0	210	0	0	208	0	0	208	0	0	206	0	0	198	0	0	198	1	0.01	192	1	0.01	172	0	0
19	49203279	rs539729176	G	A	5008	8	0.00	198	0	0	182	0	0	186	0	0	188	0	0	206	0	0	128	0	0	210	0	0	208	0	0	208	0	0	206	0	0	198	0	0	198	2	0.01	192	2	0.01	172	0	0
19	49203307	rs192856523	G	T	5008	1	0.00	198	0	0	182	0	0	186	0	0	188	0	0	206	0	0	128	1	0.01	210	0	0	208	0	0	208	0	0	206	0	0	198	0	0	198	0	0	192	0	0	172	0	0
19	49203342	rs570349623	G	A	5008	1	0.00	198	0	0	182	0	0	186	0	0	188	0	0	206	0	0	128	0	0	210	0	0	208	0	0	208	0	0	206	0	0	198	1	0.01	198	0	0	192	0	0	172	0	0
19	49203346	rs537488778	G	T	5008	1	0.00	198	0	0	182	0	0	186	0	0	188	0	0	206	0	0	128	0	0	210	0	0	208	0	0	208	0	0	206	0	0	198	0	0	198	0	0	192	0	0	172	0	0
19	49203367	rs555750304	G	A	5008	1	0.00	198	0	0	182	1	0.01	186	0	0	188	0	0	206	0	0	128	0	0	210	0	0	208	0	0	208	0	0	206	0	0	198	0	0	198	0	0	192	0	0	172	0	0
19	49203420	rs535197862	A	G	5008	1	0.00	198	0	0	182	0	0	186	0	0	188	0	0	206	0	0	128	0	0	210	0	0	208	0	0	208	0	0	206	0	0	198	0	0	198	0	0	192	0	0	172	0	0
19	49203427	rs553654561	A	G	5008	2	0.00	198	0	0	182	0	0	186	0	0	188	0	0	206	1	0.00	128	0	0	210	1	0.00	208	0	0	208	0	0	206	0	0	198	0	0	198	0	0	192	0	0	172	0	0
19	49203493	rs572242589	A	T	5008	1	0.00	198	0	0	182	0	0	186	1	0.01	188	0	0	206	0	0	128	0	0	210	0	0	208	0	0	208	0	0	206	0	0	198	0	0	198	0	0	192	0	0	172	0	0
19	49203496	rs146673059	G	A	5008	8	0.00	198	0	0	182	0	0	186	0	0	188	0	0	206	0	0	128	0	0	210	0	0	208	0	0	208	1	0.00	206	0	0	198	0	0	198	0	0	192	0	0	172	0	0
19	49203519	rs564444201	G	A	5008	1	0.00	198	0	0	182	1	0.01	186	0	0	188	0	0	206	0	0	128	0	0	210	0	0	208	0	0	208	0	0	206	0	0	198	0	0	198	0	0	192	0	0	172	0	0
19	49203554	rs576411656	C	T	5008	1	0.00	198	0	0	182	0	0	186	0	0	188	0	0	206	0	0	128	0	0	210	0	0	208	0	0	208	0	0	206	0	0	198	0	0	198	0	0	192	0	0	172	0	0
19	49203595	rs188427021	T	A	5008	10	0.00	198	0	0	182	0	0	186	0	0	188	0	0	206	0	0	128	0	0	210	0	0	208	0	0	208	0	0	206	1	0.00	198	0	0	198	0	0	192	1	0.01	172	0	0
19	49203661	rs551779067	G	A	5008	10	0.00	198	0	0	182	0	0	186	0	0	188	0	0	206	0	0	128	0	0	210	0	0	208	0	0	208	0	0	206	0	0	198	0	0	198	2	0.01	192	0	0	172	0	0
19	49203670	rs371901859	G	A	5008	5	0.00	198	1	0.01	182	0	0	186	4	0.02	188	0	0	206	0	0	128	0	0	210	0	0	208	0	0	208	0	0	206	0	0	198	0	0	198	0	0	192	0	0	172	0	0
19	49203716	rs553919835	TG	T	5008	4	0.00	198	0	0	182	0	0	186	0	0	188	0	0	206	0	0	128	0	0	210	0	0	208	0	0	208	0	0	206	1	0.00	198	0	0	198	0	0	192	0	0	172	0	0
19	49203728	rs537352451	C	T	5008	20	0.00	198	0	0	182	0	0	186	0	0	188	0	0	206	0	0	128	0	0	210	0	0	208	0	0	208	0	0	206	0	0	198	0	0	198	2	0.01	192	2	0.01	172	0	0
19	49203744	rs535165116	C	A	5008	1	0.00	198	0	0	182	0	0	186	0	0	188	0	0	206	0	0	128	0	0	210	0	0	208	0	0	208	0	0	206	0	0	198	0	0	198	0	0	192	0	0	172	0	0
19	49203784	rs189412667	T	G	5008	3	0.00	198	0	0	182	0	0	186	0	0	188	0	0	206	0	0	128	0	0	210	0	0	208	3	0.01	208	0	0	206	0	0	198	0	0	198	0	0	192	0	0	172	0	0
19	49203789	rs181974104	C	T	5008	5	0.00	198	0	0	182	0	0	186	0	0	188	0	0	206	0	0	128	0	0	210	0	0	208	2	0.01	208	0	0	206	0	0	198	1	0.01	198	0	0	192	0	0	172	0	0
19	49203791	rs576375229	T	C	5008	15	0.00	198	0	0	182	0	0	186	0	0	188	0	0	206	0	0	128	0	0	210	0	0	208	2	0.01	208	0	0	206	0	0	198	6	0.03	198	0	0	192	1	0.01	172	1	0.01
19	49203796	rs543754353	G	A	5008	1	0.00	198	0	0	182	0	0	186	0	0	188	1	0.01	206	0	0	128	0	0	210	0	0	208	0	0	208	0	0	206	0	0	198	0	0	198	0	0	192	0	0	172	0	0
19	49203809	rs555781519	C	T	5008	2	0.00	198	0	0	182	0	0	186	0	0	188	0	0	206	0	0	128	0	0	210	1	0.00	208	0	0	208	0	0	206	0	0	198	0	0	198	0	0	192	0	0	172	0	0
19	49203830	rs541162878	C	A	5008	1	0.00	198	0	0	182	0	0	186	0	0	188	0	0	206	0	0	128	0	0	210	0	0	208	1	0.00	208	0	0	206	0	0	198	0	0	198	0	0	192	0	0	172	0	0
19	49203866	rs559838324	G	A	5008	1	0.00	198	0	0	182	0	0	186	0	0	188	0	0	206	0	0	128	0	0	210	0	0	208	0	0	208	0	0	206	0	0	198	0	0	198	0	0	192	0	0	172	0	0
19	49203873	rs533276077	C	T	5008	1	0.00	198	0	0	182	0	0	186	0	0	188	0	0	206	0	0	128	0	0	210	0	0	208	0	0	208	0	0	206	0	0	198	0	0	198	0	0	192	0	0	172	0	0
19	49203877	rs112383558	C	T	5008	2	0.00	198	0	0	182	0	0	186	0	0	188	0	0	206	0	0	128	0	0	210	0	0	208	1	0.00	208	0	0	206	0	0	198	0	0	198	0	0	192	0	0	172	0	0
19	49203880	rs377547762	G	A	5008	1	0.00	198	0	0	182	0	0	186	0	0	188	0	0	206	0	0	128	0	0	210	0	0	208	0	0	208	0	0	206	0	0	198	0	0	198	0	0	192	0	0	172	0	0
19	49203884	rs549303862	A	G	5008	5	0.00	198	0	0	182	0	0	186	0	0	188	0	0	206	0	0	128	0	0	210	0	0	208	2	0.01	208	0	0	206	0	0	198	0	0	198	0	0	192	0	0	172	1	0.01
19	49203965	rs567699089	T	C	5008	2	0.00	198	0	0	182	1	0.01	186	0	0	188	0	0	206	0	0	128	0	0	210	0	0	208	0	0	208	0	0	206	0	0	198	0	0	198	0	0	192	0	0	172	0	0
19	49203969	rs528894300	T	C	5008	1	0.00	198	0	0	182	0	0	186	0	0	188	0	0	206	0	0	128	0	0	210	0	0	208	0	0	208	0	0	206	0	0	198	0	0	198	0	0	192	0	0	172	0	0
19	49204056	rs184437217	C	T	5008	3	0.00	198	0	0	182	1	0.01	186	0	0	188	0	0	206	0	0	128	0	0	210	0	0	208	1	0.00	208	0	0	206	0	0	198	0	0	198	0	0	192	0	0	172	0	0
19	49204135	rs189990852	T	G	5008	3	0.00	198	0	0	182	0	0	186	1	0.01	188	0	0	206	1	0.00	128	0	0	210	1	0.00	208	0	0	208	0	0	206	0	0	198	0	0	198	0	0	192	0	0	172	0	0
19	49204141	rs569899330	C	T	5008	1	0.00	198	0	0	182	0	0	186	0	0	188	0	0	206	0	0	128	0	0	210	0	0	208	0	0	208	0	0	206	0	0	198	0	0	198	0	0	192	0	0	172	0	0
19	49204187	rs181112466	A	T	5008	1	0.00	198	0	0	182	0	0	186	0	0	188	0	0	206	0	0	128	0	0	210	0	0	208	0	0	208	0	0	206	0	0	198	0	0	198	0	0	192	0	0	172	0	0
19	49204204	rs186310920	T	C	5008	0	0.00	198	0	0	182	0	0	186	0	0	188	0	0	206	0	0	128	0	0	210	0	0	208	0	0	208	0	0	206	0	0	198	0	0	198	0	0	192	0	0	172	0	0
19	49204254	rs138336699	C	T	5008	6	0.00	198	1	0.01	182	0	0	186	4	0.02	188	0	0	206	0	0	128	0	0	210	0	0	208	0	0	208	1	0.00	206	0	0	198	0	0	198	0	0	192	0	0	172	0	0
19	49204278	rs191602957	A	G	5008	1	0.00	198	0	0	182	0	0	186	0	0	188	0	0	206	0	0	128	0	0	210	0	0	208	0	0	208	1	0.00	206	0	0	198	0	0	198	0	0	192	0	0	172	0	0
19	49204331	rs144094238	A	T	5008	1	0.00	198	0	0	182	0	0	186	0	0	188	0	0	206	0	0	128	0	0	210	0	0	208	0	0	208	0	0	206	0	0	198	0	0	198	0	0	192	0	0	172	0	0
19	49204416	rs545188466	T	A	5008	1	0.00	198	0	0	182	0	0	186	0	0	188	0	0	206	0	0	128	0	0	210	0	0	208	0	0	208	0	0	206	0	0	198	0	0	198	0	0	192	0	0	172	0	0
19	49204424	rs563527557	A	G	5008	5	0.00	198	0	0	182	0	0	186	0	0	188	0	0	206	0	0	128	0	0	210	0	0	208	0	0	208	0	0	206	0	0	198	0	0	198	0	0	192	0	0	172	1	0.01
19	49204496	rs531041171	C	T	5008	1	0.00	198	0	0	182	0	0	186	0	0	188	0	0	206	0	0	128	0	0	210	0	0	208	0	0	208	0	0	206	1	0.00	198	0	0	198	0	0	192	0	0	172	0	0
19	49204497	rs542913567	G	A	5008	1	0.00	198	0	0	182	0	0	186	0	0	188	0	0	206	0	0	128	0	0	210	0	0	208	0	0	208	0	0	206	0	0	198	0	0	198	0	0	192	0	0	172	0	0
19	49204521	rs561202707	A	C	5008	4	0.00	198	0	0	182	0	0	186	0	0	188	0	0	206	1	0.00	128	0	0	210	0	0	208	0	0	208	0	0	206	0	0	198	0	0	198	1	0.01	192	0	0	172	0	0
19	49204530	rs528782184	A	G	5008	4	0.00	198	0	0	182	0	0	186	0	0	188	0	0	206	1	0.00	128	1	0.01	210	0	0	208	0	0	208	0	0	206	0	0	198	0	0	198	1	0.01	192	0	0	172	0	0
19	49204576	rs180760302	C	T	5008	2	0.00	198	0	0	182	0	0	186	0	0	188	0	0	206	0	0	128	0	0	210	0	0	208	0	0	208	0	0	206	0	0	198	0	0	198	0	0	192	0	0	172	0	0
19	49204584	rs565553038	C	T	5008	1	0.00	198	0	0	182	0	0	186	0	0	188	0	0	206	0	0	128	0	0	210	0	0	208	0	0	208	0	0	206	0	0	198	0	0	198	0	0	192	0	0	172	0	0
19	49204592	rs71370197	C	A	5008	4	0.00	198	0	0	182	1	0.01	186	0	0	188	0	0	206	0	0	128	0	0	210	0	0	208	0	0	208	0	0	206	0	0	198	1	0.01	198	0	0	192	0	0	172	0	0
19	49204597	rs577607052	G	A	5008	7	0.00	198	0	0	182	0	0	186	0	0	188	1	0.01	206	0	0	128	1	0.01	210	0	0	208	1	0.00	208	0	0	206	0	0	198	2	0.01	198	0	0	192	1	0.01	172	0	0
19	49204725	rs569862569	C	T	5008	4	0.00	198	0	0	182	0	0	186	0	0	188	0	0	206	0	0	128	0	0	210	0	0	208	0	0	208	0	0	206	0	0	198	0	0	198	2	0.01	192	0	0	172	0	0
19	49204726	rs537282852	G	C	5008	3	0.00	198	0	0	182	0	0	186	0	0	188	0	0	206	0	0	128	0	0	210	0	0	208	0	0	208	0	0	206	0	0	198	0	0	198	0	0	192	0	0	172	0	0
19	49204740	rs549209336	C	T	5008	1	0.00	198	0	0	182	0	0	186	0	0	188	0	0	206	0	0	128	0	0	210	0	0	208	0	0	208	0	0	206	0	0	198	0	0	198	0	0	192	1	0.01	172	0	0
19	49204783	rs185201537	G	A	5008	6	0.00	198	0	0	182	0	0	186	1	0.01	188	0	0	206	0	0	128	0	0	210	4	0.02	208	0	0	208	0	0	206	0	0	198	0	0	198	0	0	192	0	0	172	0	0
19	49204848	rs28362833	G	A	5008	5	0.00	198	0	0	182	0	0	186	0	0	188	0	0	206	0	0	128	0	0	210	0	0	208	0	0	208	0	0	206	0	0	198	0	0	198	0	0	192	3	0.02	172	0	0
19	49204864	rs577987014	G	C	5008	1	0.00	198	0	0	182	0	0	186	0	0	188	0	0	206	0	0	128	0	0	210	0	0	208	0	0	208	0	0	206	0	0	198	0	0	198	0	0	192	0	0	172	0	0
19	49204960	rs539103806	G	T	5008	1	0.00	198	0	0	182	0	0	186	0	0	188	0	0	206	0	0	128	0	0	210	0	0	208	0	0	208	0	0	206	0	0	198	0	0	198	0	0	192	0	0	172	0	0
19	49204978	rs12972713	G	A	5008	17	0.00	198	0	0	182	1	0.01	186	0	0	188	0	0	206	0	0	128	1	0.01	210	0	0	208	4	0.02	208	1	0.00	206	0	0	198	0	0	198	0	0	192	0	0	172	0	0
19	49205034	rs190756946	G	A	5008	3	0.00	198	0	0	182	0	0	186	1	0.01	188	0	0	206	1	0.00	128	0	0	210	1	0.00	208	0	0	208	0	0	206	0	0	198	0	0	198	0	0	192	0	0	172	0	0
19	49205048	rs542763996	G	A	5008	4	0.00	198	0	0	182	0	0	186	0	0	188	0	0	206	0	0	128	0	0	210	0	0	208	1	0.00	208	0	0	206	0	0	198	0	0	198	0	0	192	0	0	172	0	0
19	49205055	rs561165830	G	A	5008	1	0.00	198	0	0	182	0	0	186	0	0	188	0	0	206	0	0	128	0	0	210	0	0	208	0	0	208	0	0	206	0	0	198	0	0	198	0	0	192	0	0	172	1	0.01
19	49205079	rs573446895	G	A	5008	2	0.00	198	0	0	182	0	0	186	1	0.01	188	0	0	206	1	0.00	128	0	0	210	0	0	208	0	0	208	0	0	206	0	0	198	0	0	198	0	0	192	0	0	172	0	0
19	49205106	rs542439280	C	T	5008	15	0.00	198	0	0	182	0	0	186	0	0	188	0	0	206	0	0	128	0	0	210	0	0	208	0	0	208	0	0	206	3	0.01	198	0	0	198	0	0	192	0	0	172	1	0.01
19	49205118	rs559278628	C	T	5008	1	0.00	198	0	0	182	0	0	186	0	0	188	0	0	206	0	0	128	0	0	210	1	0.00	208	0	0	208	0	0	206	0	0	198	0	0	198	0	0	192	0	0	172	0	0
19	49205205	rs532835773	G	A	5008	1	0.00	198	0	0	182	0	0	186	0	0	188	0	0	206	0	0	128	0	0	210	0	0	208	0	0	208	0	0	206	0	0	198	0	0	198	0	0	192	0	0	172	0	0
19	49205227	rs141530043	G	A	5008	5	0.00	198	0	0	182	0	0	186	0	0	188	0	0	206	0	0	128	0	0	210	0	0	208	0	0	208	0	0	206	0	0	198	0	0	198	2	0.01	192	0	0	172	0	0
19	49205261	rs150528711	C	A	5008	1	0.00	198	0	0	182	0	0	186	0	0	188	0	0	206	0	0	128	0	0	210	0	0	208	0	0	208	0	0	206	0	0	198	0	0	198	0	0	192	0	0	172	0	0
19	49205263	rs530626783	C	A	5008	1	0.00	198	0	0	182	0	0	186	0	0	188	0	0	206	0	0	128	0	0	210	0	0	208	0	0	208	0	0	206	0	0	198	0	0	198	0	0	192	0	0	172	0	0
19	49205296	rs139502723	A	G	5008	5	0.00	198	0	0	182	0	0	186	0	0	188	0	0	206	0	0	128	0	0	210	0	0	208	0	0	208	0	0	206	0	0	198	0	0	198	0	0	192	0	0	172	0	0
19	49205307	rs143303440	C	G	5008	2	0.00	198	0	0	182	0	0	186	0	0	188	0	0	206	0	0	128	0	0	210	0	0	208	0	0	208	0	0	206	0	0	198	2	0.01	198	0	0	192	0	0	172	0	0
19	49205345	rs370136440	G	A	5008	2	0.00	198	0	0	182	0	0	186	0	0	188	0	0	206	1	0.00	128	0	0	210	0	0	208	0	0	208	0	0	206	0	0	198	0	0	198	0	0	192	0	0	172	0	0
19	49205426	rs183358059	G	A	5008	1	0.00	198	0	0	182	0	0	186	0	0	188	0	0	206	0	0	128	0	0	210	0	0	208	0	0	208	0	0	206	0	0	198	1	0.01	198	0	0	192	0	0	172	0	0
19	49205451	rs571603653	A	G	5008	2	0.00	198	0	0	182	0	0	186	0	0	188	0	0	206	0	0	128	0	0	210	0	0	208	0	0	208	0	0	206	0	0	198	0	0	198	0	0	192	0	0	172	0	0
19	49205628	rs538701329	C	T	5008	1	0.00	198	0	0	182	0	0	186	0	0	188	0	0	206	0	0	128	0	0	210	1	0.00	208	0	0	208	0	0	206	0	0	198	0	0	198	0	0	192	0	0	172	0	0
19	49205771	rs556948226	T	C	5008	1	0.00	198	0	0	182	0	0	186	0	0	188	0	0	206	0	0	128	0	0	210	0	0	208	0	0	208	0	0	206	0	0	198	0	0	198	0	0	192	1	0.01	172	0	0
19	49205841	rs575303476	G	A	5008	1	0.00	198	0	0	182	0	0	186	0	0	188	0	0	206	0	0	128	0	0	210	0	0	208	0	0	208	0	0	206	0	0	198	0	0	198	0	0	192	0	0	172	0	0
19	49205901	rs536371090	T	C	5008	1	0.00	198	0	0	182	0	0	186	0	0	188	0	0	206	0	0	128	0	0	210	0	0	208	0	0	208	0	0	206	0	0	198	0	0	198	0	0	192	0	0	172	0	0
19	49205923	rs554723453	C	G	5008	1	0.00	198	0	0	182	1	0.01	186	0	0	188	0	0	206	0	0	128	0	0	210	0	0	208	0	0	208	0	0	206	0	0	198	0	0	198	0	0	192	0	0	172	0	0
19	49205979	rs367901245	G	T	5008	1	0.00	198	0	0	182	0	0	186	0	0	188	0	0	206	0	0	128	0	0	210	0	0	208	0	0	208	0	0	206	0	0	198	0	0	198	0	0	192	0	0	172	0	0
19	49206092	rs146662228	A	G	5008	1	0.00	198	0	0	182	0	0	186	0	0	188	0	0	206	0	0	128	0	0	210	0	0	208	0	0	208	1	0.00	206	0	0	198	0	0	198	0	0	192	0	0	172	0	0
19	49206093	rs139140874	C	T	5008	1	0.00	198	0	0	182	0	0	186	0	0	188	0	0	206	0	0	128	0	0	210	0	0	208	0	0	208	1	0.00	206	0	0	198	0	0	198	0	0	192	0	0	172	0	0
19	49206109	rs563288302	A	G	5008	2	0.00	198	0	0	182	0	0	186	0	0	188	0	0	206	0	0	128	0	0	210	0	0	208	0	0	208	0	0	206	0	0	198	0	0	198	2	0.01	192	0	0	172	0	0
19	49206139	rs530591419	C	T	5008	1	0.00	198	0	0	182	0	0	186	0	0	188	0	0	206	0	0	128	0	0	210	0	0	208	0	0	208	0	0	206	0	0	198	0	0	198	0	0	192	0	0	172	0	0
19	49206159	rs191543388	C	T	5008	4	0.00	198	0	0	182	0	0	186	0	0	188	0	0	206	0	0	128	2	0.02	210	0	0	208	0	0	208	0	0	206	0	0	198	0	0	198	0	0	192	0	0	172	0	0
19	49206187	rs146522671	G	A	5008	1	0.00	198	0	0	182	0	0	186	0	0	188	0	0	206	1	0.00	128	0	0	210	0	0	208	0	0	208	0	0	206	0	0	198	0	0	198	0	0	192	0	0	172	0	0
19	49206229	rs199554225	A	G	5008	1	0.00	198	0	0	182	0	0	186	0	0	188	0	0	206	0	0	128	0	0	210	0	0	208	0	0	208	0	0	206	1	0.00	198	0	0	198	0	0	192	0	0	172	0	0
19	49206250	rs532291838	G	A	5008	1	0.00	198	0	0	182	0	0	186	0	0	188	0	0	206	0	0	128	0	0	210	0	0	208	0	0	208	0	0	206	0	0	198	0	0	198	0	0	192	0	0	172	0	0
19	49206266	rs199933923	T	A	5008	1	0.00	198	0	0	182	0	0	186	0	0	188	0	0	206	0	0	128	0	0	210	0	0	208	0	0	208	0	0	206	0	0	198	0	0	198	0	0	192	0	0	172	0	0
19	49206275	rs376227844	C	T	5008	1	0.00	198	0	0	182	0	0	186	0	0	188	0	0	206	0	0	128	0	0	210	0	0	208	0	0	208	0	0	206	0	0	198	0	0	198	1	0.01	192	0	0	172	0	0
19	49206298	rs143482452	C	T	5008	2	0.00	198	0	0	182	0	0	186	0	0	188	0	0	206	0	0	128	0	0	210	0	0	208	0	0	208	0	0	206	0	0	198	0	0	198	0	0	192	0	0	172	0	0
19	49206304	rs201010975	C	T	5008	1	0.00	198	0	0	182	0	0	186	0	0	188	0	0	206	0	0	128	0	0	210	0	0	208	0	0	208	0	0	206	0	0	198	0	0	198	0	0	192	0	0	172	0	0
19	49206326	rs199854717	T	C	5008	1	0.00	198	0	0	182	0	0	186	0	0	188	0	0	206	0	0	128	0	0	210	1	0.00	208	0	0	208	0	0	206	0	0	198	0	0	198	0	0	192	0	0	172	0	0
19	49206339	rs149079003	G	A	5008	1	0.00	198	0	0	182	0	0	186	0	0	188	0	0	206	0	0	128	0	0	210	0	0	208	0	0	208	0	0	206	0	0	198	0	0	198	0	0	192	0	0	172	0	0
19	49206345	rs577430628	G	A	5008	1	0.00	198	0	0	182	0	0	186	0	0	188	0	0	206	0	0	128	0	0	210	0	0	208	0	0	208	0	0	206	0	0	198	0	0	198	0	0	192	1	0.01	172	0	0
19	49206359	rs114018037	C	T	5008	22	0.00	198	0	0	182	0	0	186	0	0	188	0	0	206	0	0	128	0	0	210	0	0	208	0	0	208	0	0	206	0	0	198	0	0	198	3	0.02	192	2	0.01	172	0	0
19	49206424	rs575344194	C	T	5008	3	0.00	198	0	0	182	0	0	186	0	0	188	0	0	206	0	0	128	0	0	210	0	0	208	0	0	208	0	0	206	0	0	198	0	0	198	0	0	192	0	0	172	0	0
19	49206426	rs542733070	C	T	5008	1	0.00	198	0	0	182	0	0	186	0	0	188	0	0	206	0	0	128	0	0	210	0	0	208	0	0	208	0	0	206	0	0	198	0	0	198	0	0	192	0	0	172	0	0
19	49206445	rs201211409	G	T	5008	1	0.00	198	0	0	182	0	0	186	0	0	188	0	0	206	0	0	128	0	0	210	0	0	208	0	0	208	0	0	206	0	0	198	0	0	198	0	0	192	0	0	172	0	0
19	49206451	rs143120145	G	A	5008	3	0.00	198	0	0	182	0	0	186	0	0	188	0	0	206	0	0	128	0	0	210	0	0	208	0	0	208	0	0	206	0	0	198	0	0	198	0	0	192	0	0	172	0	0
19	49206458	rs138507381	T	C	5008	1	0.00	198	0	0	182	0	0	186	0	0	188	0	0	206	0	0	128	0	0	210	0	0	208	0	0	208	0	0	206	0	0	198	0	0	198	0	0	192	1	0.01	172	0	0
19	49206508	rs532253708	A	C	5008	1	0.00	198	0	0	182	0	0	186	0	0	188	0	0	206	0	0	128	0	0	210	0	0	208	0	0	208	0	0	206	1	0.00	198	0	0	198	0	0	192	0	0	172	0	0
19	49206524	rs149356814	C	T	5008	16	0.00	198	0	0	182	0	0	186	0	0	188	1	0.01	206	0	0	128	0	0	210	0	0	208	0	0	208	0	0	206	4	0.02	198	0	0	198	0	0	192	0	0	172	3	0.02
19	49206550	rs369690137	G	A	5008	1	0.00	198	0	0	182	0	0	186	0	0	188	0	0	206	0	0	128	0	0	210	0	0	208	0	0	208	0	0	206	0	0	198	0	0	198	0	0	192	0	0	172	0	0
19	49206559	rs548567519	A	G	5008	1	0.00	198	0	0	182	0	0	186	0	0	188	0	0	206	0	0	128	0	0	210	0	0	208	0	0	208	0	0	206	0	0	198	0	0	198	0	0	192	0	0	172	0	0
19	49206562	rs534316263	G	A	5008	1	0.00	198	0	0	182	0	0	186	0	0	188	0	0	206	0	0	128	0	0	210	0	0	208	0	0	208	0	0	206	0	0	198	0	0	198	0	0	192	0	0	172	0	0
19	49206567	rs200375155	G	A	5008	1	0.00	198	0	0	182	0	0	186	0	0	188	0	0	206	0	0	128	1	0.01	210	0	0	208	0	0	208	0	0	206	0	0	198	0	0	198	0	0	192	0	0	172	0	0
19	49206591	rs571082951	C	T	5008	1	0.00	198	0	0	182	0	0	186	0	0	188	0	0	206	0	0	128	0	0	210	0	0	208	0	0	208	0	0	206	0	0	198	0	0	198	0	0	192	0	0	172	0	0
19	49206616	rs556934931	G	A	5008	1	0.00	198	0	0	182	0	0	186	0	0	188	0	0	206	0	0	128	0	0	210	0	0	208	0	0	208	0	0	206	0	0	198	0	0	198	0	0	192	0	0	172	0	0
19	49206621	rs1800026	A	G	5008	24	0.00	198	0	0	182	0	0	186	0	0	188	1	0.01	206	0	0	128	0	0	210	0	0	208	0	0	208	0	0	206	1	0.00	198	0	0	198	2	0.01	192	6	0.03	172	0	0
19	49206625	rs1800022	C	T	5008	15	0.00	198	0	0	182	0	0	186	0	0	188	1	0.01	206	0	0	128	1	0.01	210	0	0	208	3	0.01	208	0	0	206	0	0	198	4	0.02	198	0	0	192	0	0	172	0	0
19	49206636	rs150802597	G	T	5008	1	0.00	198	0	0	182	0	0	186	0	0	188	0	0	206	0	0	128	0	0	210	0	0	208	0	0	208	0	0	206	0	0	198	0	0	198	0	0	192	0	0	172	0	0
19	49206649	rs201915844	C	T	5008	4	0.00	198	0	0	182	0	0	186	0	0	188	3	0.02	206	0	0	128	0	0	210	0	0	208	0	0	208	0	0	206	0	0	198	0	0	198	0	0	192	0	0	172	0	0
19	49206658	rs200543547	G	A	5008	2	0.00	198	0	0	182	0	0	186	0	0	188	0	0	206	0	0	128	0	0	210	0	0	208	0	0	208	0	0	206	0	0	198	0	0	198	0	0	192	0	0	172	0	0
19	49206736	rs370762118	C	T	5008	1	0.00	198	0	0	182	0	0	186	0	0	188	0	0	206	0	0	128	0	0	210	0	0	208	0	0	208	0	0	206	1	0.00	198	0	0	198	0	0	192	0	0	172	0	0
19	49206738	rs548254465	G	C	5008	2	0.00	198	0	0	182	0	0	186	1	0.01	188	0	0	206	0	0	128	0	0	210	0	0	208	0	0	208	0	0	206	1	0.00	198	0	0	198	0	0	192	0	0	172	0	0
19	49206755	rs560556133	T	C	5008	1	0.00	198	0	0	182	0	0	186	0	0	188	0	0	206	0	0	128	0	0	210	0	0	208	0	0	208	0	0	206	0	0	198	0	0	198	0	0	192	0	0	172	0	0
19	49206761	rs527760461	G	A	5008	1	0.00	198	0	0	182	0	0	186	0	0	188	0	0	206	0	0	128	0	0	210	0	0	208	0	0	208	0	0	206	0	0	198	0	0	198	0	0	192	0	0	172	1	0.01
19	49206784	rs187897549	C	A	5008	2	0.00	198	0	0	182	0	0	186	0	0	188	0	0	206	0	0	128	0	0	210	0	0	208	0	0	208	0	0	206	0	0	198	0	0	198	0	0	192	0	0	172	0	0
19	49206785	rs571045256	G	A	5008	1	0.00	198	1	0.01	182	0	0	186	0	0	188	0	0	206	0	0	128	0	0	210	0	0	208	0	0	208	0	0	206	0	0	198	0	0	198	0	0	192	0	0	172	0	0
19	49206788	rs138954645	C	T	5008	1	0.00	198	0	0	182	0	0	186	0	0	188	0	0	206	0	0	128	0	0	210	0	0	208	0	0	208	0	0	206	0	0	198	0	0	198	0	0	192	0	0	172	0	0
19	49206789	rs146896958	G	A	5008	6	0.00	198	0	0	182	0	0	186	0	0	188	0	0	206	0	0	128	0	0	210	0	0	208	0	0	208	0	0	206	0	0	198	0	0	198	2	0.01	192	0	0	172	0	0
19	49206790	rs148371614	G	A	5008	1	0.00	198	0	0	182	0	0	186	0	0	188	0	0	206	0	0	128	0	0	210	0	0	208	0	0	208	0	0	206	0	0	198	0	0	198	0	0	192	0	0	172	0	0
19	49206804	rs34106934	G	T	5008	2	0.00	198	0	0	182	0	0	186	0	0	188	0	0	206	0	0	128	0	0	210	0	0	208	0	0	208	0	0	206	0	0	198	0	0	198	0	0	192	0	0	172	0	0
19	49206812	rs200698586	T	C	5008	1	0.00	198	0	0	182	0	0	186	0	0	188	0	0	206	1	0.00	128	0	0	210	0	0	208	0	0	208	0	0	206	0	0	198	0	0	198	0	0	192	0	0	172	0	0
19	49206815	rs572832908	G	A	5008	6	0.00	198	0	0	182	0	0	186	0	0	188	0	0	206	0	0	128	0	0	210	0	0	208	0	0	208	0	0	206	0	0	198	0	0	198	0	0	192	0	0	172	1	0.01
19	49206817	rs1800028	C	T	5008	4	0.00	198	2	0.01	182	0	0	186	0	0	188	0	0	206	0	0	128	0	0	210	1	0.00	208	0	0	208	1	0.00	206	0	0	198	0	0	198	0	0	192	0	0	172	0	0
19	49206818	rs142821014	G	A	5008	6	0.00	198	0	0	182	2	0.01	186	0	0	188	1	0.01	206	0	0	128	0	0	210	0	0	208	0	0	208	0	0	206	0	0	198	1	0.01	198	0	0	192	2	0.01	172	0	0
19	49206856	rs373601796	G	T	5008	1	0.00	198	0	0	182	0	0	186	0	0	188	0	0	206	0	0	128	0	0	210	0	0	208	0	0	208	0	0	206	0	0	198	0	0	198	0	0	192	0	0	172	0	0
19	49206862	rs146094646	G	C	5008	2	0.00	198	0	0	182	0	0	186	0	0	188	0	0	206	0	0	128	0	0	210	0	0	208	0	0	208	0	0	206	0	0	198	0	0	198	1	0.01	192	1	0.01	172	0	0
19	49206864	rs562359304	G	A	5008	1	0.00	198	0	0	182	0	0	186	0	0	188	0	0	206	0	0	128	0	0	210	0	0	208	0	0	208	0	0	206	0	0	198	0	0	198	0	0	192	0	0	172	0	0
19	49206867	rs138643842	C	T	5008	2	0.00	198	0	0	182	0	0	186	0	0	188	0	0	206	0	0	128	0	0	210	0	0	208	0	0	208	0	0	206	0	0	198	0	0	198	0	0	192	0	0	172	0	0
19	49206874	rs1800029	C	T	5008	3	0.00	198	1	0.01	182	0	0	186	0	0	188	0	0	206	0	0	128	0	0	210	0	0	208	0	0	208	1	0.00	206	0	0	198	0	0	198	0	0	192	0	0	172	0	0
19	49206904	rs144566043	C	T	5008	5	0.00	198	0	0	182	0	0	186	0	0	188	0	0	206	0	0	128	0	0	210	0	0	208	0	0	208	0	0	206	0	0	198	0	0	198	0	0	192	1	0.01	172	0	0
19	49206915	rs144777399	C	T	5008	4	0.00	198	0	0	182	0	0	186	0	0	188	0	0	206	0	0	128	0	0	210	0	0	208	0	0	208	0	0	206	0	0	198	0	0	198	0	0	192	0	0	172	0	0
19	49206931	rs375360260	G	A	5008	6	0.00	198	0	0	182	0	0	186	0	0	188	0	0	206	0	0	128	0	0	210	0	0	208	0	0	208	0	0	206	0	0	198	0	0	198	0	0	192	0	0	172	0	0
19	49206961	rs564523135	C	T	5008	2	0.00	198	0	0	182	0	0	186	0	0	188	0	0	206	0	0	128	0	0	210	0	0	208	0	0	208	0	0	206	0	0	198	0	0	198	0	0	192	0	0	172	0	0
19	49207005	rs550360759	C	A	5008	1	0.00	198	0	0	182	0	0	186	0	0	188	0	0	206	0	0	128	0	0	210	1	0.00	208	0	0	208	0	0	206	0	0	198	0	0	198	0	0	192	0	0	172	0	0
19	49207017	rs142741127	G	A	5008	1	0.00	198	0	0	182	0	0	186	0	0	188	0	0	206	0	0	128	0	0	210	0	0	208	0	0	208	0	0	206	0	0	198	0	0	198	0	0	192	0	0	172	0	0
19	49207023	rs1799761	AC	A	5008	25	0.00	198	0	0	182	0	0	186	0	0	188	0	0	206	0	0	128	0	0	210	0	0	208	0	0	208	0	0	206	0	0	198	0	0	198	2	0.01	192	3	0.02	172	0	0
19	49207083	rs535760048	G	A	5008	1	0.00	198	0	0	182	0	0	186	0	0	188	0	0	206	0	0	128	0	0	210	0	0	208	0	0	208	0	0	206	0	0	198	0	0	198	1	0.01	192	0	0	172	0	0
19	49207087	rs548111243	G	A	5008	10	0.00	198	0	0	182	0	0	186	0	0	188	0	0	206	0	0	128	0	0	210	0	0	208	0	0	208	0	0	206	0	0	198	0	0	198	0	0	192	0	0	172	0	0
19	49207095	rs1800030	G	A	5008	16	0.00	198	6	0.03	182	0	0	186	5	0.03	188	0	0	206	2	0.01	128	0	0	210	3	0.01	208	0	0	208	0	0	206	0	0	198	0	0	198	0	0	192	0	0	172	0	0
19	49207098	rs150496430	C	T	5008	1	0.00	198	0	0	182	0	0	186	0	0	188	0	0	206	0	0	128	0	0	210	0	0	208	0	0	208	0	0	206	0	0	198	0	0	198	0	0	192	0	0	172	0	0
19	49207099	rs79097987	G	A	5008	2	0.00	198	0	0	182	0	0	186	1	0.01	188	0	0	206	0	0	128	0	0	210	0	0	208	0	0	208	0	0	206	0	0	198	0	0	198	0	0	192	0	0	172	0	0
19	49207101	rs141630650	A	C	5008	7	0.00	198	0	0	182	4	0.02	186	0	0	188	0	0	206	0	0	128	0	0	210	0	0	208	0	0	208	0	0	206	0	0	198	0	0	198	0	0	192	0	0	172	0	0
19	49207102	rs537571802	T	C	5008	1	0.00	198	0	0	182	0	0	186	0	0	188	0	0	206	0	0	128	0	0	210	0	0	208	0	0	208	0	0	206	0	0	198	0	0	198	0	0	192	0	0	172	0	0
19	49207104	rs555917810	C	A	5008	1	0.00	198	0	0	182	0	0	186	0	0	188	0	0	206	0	0	128	0	0	210	0	0	208	0	0	208	0	0	206	1	0.00	198	0	0	198	0	0	192	0	0	172	0	0
19	49207109	rs146216418	C	T	5008	2	0.00	198	0	0	182	0	0	186	0	0	188	0	0	206	0	0	128	0	0	210	0	0	208	0	0	208	0	0	206	0	0	198	0	0	198	0	0	192	0	0	172	0	0
19	49207114	rs144269088	G	A	5008	7	0.00	198	0	0	182	0	0	186	0	0	188	0	0	206	0	0	128	2	0.02	210	0	0	208	1	0.00	208	0	0	206	0	0	198	0	0	198	0	0	192	0	0	172	1	0.01
19	49207196	rs200626231	C	T	5008	1	0.00	198	0	0	182	0	0	186	0	0	188	1	0.01	206	0	0	128	0	0	210	0	0	208	0	0	208	0	0	206	0	0	198	0	0	198	0	0	192	0	0	172	0	0
19	49207210	rs546134946	A	G	5008	1	0.00	198	0	0	182	0	0	186	0	0	188	0	0	206	0	0	128	0	0	210	0	0	208	0	0	208	0	0	206	0	0	198	0	0	198	0	0	192	0	0	172	0	0
19	49207215	rs144809245	C	T	5008	1	0.00	198	0	0	182	0	0	186	0	0	188	0	0	206	0	0	128	0	0	210	0	0	208	0	0	208	0	0	206	0	0	198	0	0	198	0	0	192	1	0.01	172	0	0
19	49207216	rs373779096	G	A	5008	2	0.00	198	0	0	182	0	0	186	0	0	188	0	0	206	0	0	128	0	0	210	0	0	208	0	0	208	0	0	206	0	0	198	0	0	198	0	0	192	0	0	172	0	0
19	49207226	rs139058715	C	A	5008	4	0.00	198	0	0	182	0	0	186	0	0	188	0	0	206	0	0	128	0	0	210	0	0	208	0	0	208	4	0.02	206	0	0	198	0	0	198	0	0	192	0	0	172	0	0
19	49207318	rs547678363	C	A	5008	2	0.00	198	1	0.01	182	0	0	186	1	0.01	188	0	0	206	0	0	128	0	0	210	0	0	208	0	0	208	0	0	206	0	0	198	0	0	198	0	0	192	0	0	172	0	0
19	49207361	rs144000993	G	A	5008	10	0.00	198	0	0	182	0	0	186	0	0	188	0	0	206	0	0	128	0	0	210	0	0	208	0	0	208	0	0	206	2	0.01	198	0	0	198	0	0	192	0	0	172	0	0
19	49207404	rs185388503	C	T	5008	1	0.00	198	0	0	182	0	0	186	0	0	188	0	0	206	0	0	128	0	0	210	0	0	208	0	0	208	0	0	206	0	0	198	0	0	198	0	0	192	0	0	172	0	0
19	49207405	rs551728977	G	A	5008	1	0.00	198	0	0	182	0	0	186	0	0	188	0	0	206	1	0.00	128	0	0	210	0	0	208	0	0	208	0	0	206	0	0	198	0	0	198	0	0	192	0	0	172	0	0
19	49207445	rs555879115	A	G	5008	1	0.00	198	0	0	182	0	0	186	0	0	188	0	0	206	0	0	128	0	0	210	0	0	208	0	0	208	0	0	206	0	0	198	0	0	198	0	0	192	0	0	172	0	0
19	49207458	rs568158277	C	A	5008	1	0.00	198	0	0	182	0	0	186	0	0	188	0	0	206	0	0	128	0	0	210	0	0	208	0	0	208	0	0	206	0	0	198	0	0	198	0	0	192	0	0	172	0	0
19	49207513	rs535588117	G	C	5008	2	0.00	198	0	0	182	0	0	186	0	0	188	0	0	206	0	0	128	0	0	210	0	0	208	0	0	208	0	0	206	0	0	198	0	0	198	0	0	192	0	0	172	0	0
19	49207610	rs374477120	C	T	5008	3	0.00	198	0	0	182	0	0	186	0	0	188	0	0	206	0	0	128	0	0	210	0	0	208	0	0	208	0	0	206	0	0	198	0	0	198	0	0	192	0	0	172	0	0
19	49207639	rs28746181	G	A	5008	16	0.00	198	0	0	182	0	0	186	0	0	188	0	0	206	0	0	128	0	0	210	0	0	208	0	0	208	0	0	206	0	0	198	6	0.03	198	0	0	192	0	0	172	1	0.01
19	49207649	rs558170404	A	G	5008	3	0.00	198	0	0	182	0	0	186	0	0	188	0	0	206	0	0	128	0	0	210	0	0	208	0	0	208	0	0	206	0	0	198	0	0	198	0	0	192	0	0	172	0	0
19	49207661	rs181245327	A	T	5008	1	0.00	198	0	0	182	0	0	186	0	0	188	0	0	206	1	0.00	128	0	0	210	0	0	208	0	0	208	0	0	206	0	0	198	0	0	198	0	0	192	0	0	172	0	0
19	49207728	rs562166036	G	A	5008	2	0.00	198	1	0.01	182	0	0	186	0	0	188	0	0	206	0	0	128	0	0	210	0	0	208	0	0	208	0	0	206	0	0	198	0	0	198	0	0	192	0	0	172	0	0
19	49207742	rs529379640	A	G	5008	1	0.00	198	0	0	182	0	0	186	0	0	188	0	0	206	0	0	128	0	0	210	0	0	208	0	0	208	0	0	206	0	0	198	0	0	198	0	0	192	0	0	172	0	0
19	49207773	rs28746182	C	T	5008	1	0.00	198	0	0	182	0	0	186	0	0	188	0	0	206	0	0	128	0	0	210	0	0	208	0	0	208	0	0	206	0	0	198	0	0	198	0	0	192	0	0	172	0	0
19	49207817	rs533653828	G	C	5008	3	0.00	198	0	0	182	0	0	186	0	0	188	0	0	206	0	0	128	0	0	210	0	0	208	0	0	208	0	0	206	0	0	198	0	0	198	0	0	192	0	0	172	0	0
19	49207837	rs551691877	T	G	5008	1	0.00	198	0	0	182	0	0	186	1	0.01	188	0	0	206	0	0	128	0	0	210	0	0	208	0	0	208	0	0	206	0	0	198	0	0	198	0	0	192	0	0	172	0	0
19	49207869	rs570103128	C	T	5008	1	0.00	198	0	0	182	0	0	186	0	0	188	0	0	206	0	0	128	0	0	210	0	0	208	0	0	208	1	0.00	206	0	0	198	0	0	198	0	0	192	0	0	172	0	0
19	49207945	rs531251556	C	G	5008	2	0.00	198	0	0	182	0	0	186	0	0	188	0	0	206	0	0	128	0	0	210	0	0	208	0	0	208	0	0	206	0	0	198	0	0	198	1	0.01	192	1	0.01	172	0	0
19	49207987	rs549367381	C	T	5008	21	0.00	198	0	0	182	0	0	186	0	0	188	0	0	206	0	0	128	0	0	210	0	0	208	0	0	208	0	0	206	2	0.01	198	0	0	198	0	0	192	0	0	172	5	0.03
19	49207997	rs568104943	C	T	5008	1	0.00	198	0	0	182	0	0	186	0	0	188	0	0	206	0	0	128	0	0	210	0	0	208	0	0	208	0	0	206	0	0	198	0	0	198	0	0	192	1	0.01	172	0	0
19	49208032	rs147051249	G	A	5008	2	0.00	198	0	0	182	0	0	186	0	0	188	0	0	206	0	0	128	0	0	210	0	0	208	0	0	208	0	0	206	0	0	198	0	0	198	0	0	192	0	0	172	0	0
19	49208066	rs184968768	G	T	5008	3	0.00	198	0	0	182	0	0	186	0	0	188	0	0	206	0	0	128	0	0	210	0	0	208	0	0	208	0	0	206	2	0.01	198	0	0	198	0	0	192	0	0	172	0	0
19	49208084	rs576409524	T	C	5008	1	0.00	198	0	0	182	0	0	186	0	0	188	0	0	206	0	0	128	0	0	210	0	0	208	0	0	208	0	0	206	0	0	198	0	0	198	0	0	192	1	0.01	172	0	0
19	49208126	rs537402724	A	G	5008	1	0.00	198	0	0	182	0	0	186	0	0	188	0	0	206	0	0	128	0	0	210	0	0	208	0	0	208	0	0	206	0	0	198	0	0	198	0	0	192	0	0	172	0	0
19	49208140	rs536150948	T	A	5008	3	0.00	198	0	0	182	3	0.02	186	0	0	188	0	0	206	0	0	128	0	0	210	0	0	208	0	0	208	0	0	206	0	0	198	0	0	198	0	0	192	0	0	172	0	0
19	49208163	rs574052097	G	A	5008	2	0.00	198	0	0	182	0	0	186	0	0	188	0	0	206	0	0	128	0	0	210	0	0	208	1	0.00	208	0	0	206	0	0	198	0	0	198	0	0	192	0	0	172	0	0
19	49208173	rs541195881	A	G	5008	1	0.00	198	0	0	182	0	0	186	0	0	188	0	0	206	0	0	128	0	0	210	0	0	208	0	0	208	0	0	206	1	0.00	198	0	0	198	0	0	192	0	0	172	0	0
19	49208210	rs188167052	A	G	5008	9	0.00	198	0	0	182	0	0	186	0	0	188	1	0.01	206	0	0	128	0	0	210	0	0	208	0	0	208	0	0	206	0	0	198	0	0	198	1	0.01	192	0	0	172	0	0
19	49208214	rs577856671	G	T	5008	1	0.00	198	0	0	182	1	0.01	186	0	0	188	0	0	206	0	0	128	0	0	210	0	0	208	0	0	208	0	0	206	0	0	198	0	0	198	0	0	192	0	0	172	0	0
19	49208250	rs28362843	G	A	5008	8	0.00	198	0	0	182	0	0	186	0	0	188	0	0	206	0	0	128	0	0	210	0	0	208	0	0	208	0	0	206	0	0	198	0	0	198	2	0.01	192	2	0.01	172	0	0
19	49208267	rs563591286	G	A	5008	1	0.00	198	0	0	182	0	0	186	0	0	188	0	0	206	0	0	128	0	0	210	0	0	208	0	0	208	0	0	206	0	0	198	0	0	198	0	0	192	0	0	172	0	0
19	49208304	rs531117196	A	C	5008	3	0.00	198	0	0	182	0	0	186	0	0	188	0	0	206	0	0	128	0	0	210	0	0	208	1	0.00	208	0	0	206	0	0	198	0	0	198	0	0	192	0	0	172	0	0
19	49208424	rs528958901	G	A	5008	1	0.00	198	0	0	182	0	0	186	0	0	188	0	0	206	1	0.00	128	0	0	210	0	0	208	0	0	208	0	0	206	0	0	198	0	0	198	0	0	192	0	0	172	0	0
19	49208425	rs547219480	T	C	5008	3	0.00	198	0	0	182	0	0	186	0	0	188	0	0	206	0	0	128	0	0	210	0	0	208	0	0	208	0	0	206	0	0	198	0	0	198	2	0.01	192	1	0.01	172	0	0
19	49208492	rs539599894	C	T	5008	1	0.00	198	0	0	182	0	0	186	0	0	188	1	0.01	206	0	0	128	0	0	210	0	0	208	0	0	208	0	0	206	0	0	198	0	0	198	0	0	192	0	0	172	0	0
19	49208493	rs187173109	G	A	5008	1	0.00	198	0	0	182	0	0	186	0	0	188	0	0	206	0	0	128	0	0	210	0	0	208	0	0	208	0	0	206	0	0	198	0	0	198	0	0	192	0	0	172	0	0
19	49208525	rs537365058	G	A	5008	1	0.00	198	0	0	182	0	0	186	0	0	188	0	0	206	0	0	128	0	0	210	0	0	208	1	0.00	208	0	0	206	0	0	198	0	0	198	0	0	192	0	0	172	0	0
19	49208558	rs192420604	G	A	5008	2	0.00	198	0	0	182	0	0	186	0	0	188	0	0	206	0	0	128	0	0	210	0	0	208	0	0	208	0	0	206	0	0	198	0	0	198	0	0	192	0	0	172	0	0
19	49208608	rs553236359	C	T	5008	9	0.00	198	0	0	182	0	0	186	0	0	188	0	0	206	0	0	128	0	0	210	0	0	208	1	0.00	208	0	0	206	0	0	198	0	0	198	0	0	192	1	0.01	172	0	0
19	49208609	rs577717320	G	A	5008	1	0.00	198	0	0	182	0	0	186	1	0.01	188	0	0	206	0	0	128	0	0	210	0	0	208	0	0	208	0	0	206	0	0	198	0	0	198	0	0	192	0	0	172	0	0
19	49208657	rs142974478	C	T	5008	1	0.00	198	0	0	182	0	0	186	0	0	188	0	0	206	1	0.00	128	0	0	210	0	0	208	0	0	208	0	0	206	0	0	198	0	0	198	0	0	192	0	0	172	0	0
19	49208698	rs183368302	G	T	5008	1	0.00	198	0	0	182	0	0	186	0	0	188	0	0	206	0	0	128	0	0	210	0	0	208	0	0	208	1	0.00	206	0	0	198	0	0	198	0	0	192	0	0	172	0	0
19	49208786	rs561718061	A	G	5008	4	0.00	198	0	0	182	0	0	186	0	0	188	0	0	206	0	0	128	0	0	210	0	0	208	0	0	208	0	0	206	0	0	198	0	0	198	2	0.01	192	1	0.01	172	0	0
19	49208860	rs528931513	G	A	5008	1	0.00	198	0	0	182	0	0	186	0	0	188	0	0	206	0	0	128	0	0	210	0	0	208	0	0	208	0	0	206	0	0	198	0	0	198	0	0	192	0	0	172	1	0.01
19	49208893	rs559452485	A	G	5008	1	0.00	198	0	0	182	0	0	186	0	0	188	0	0	206	0	0	128	0	0	210	0	0	208	0	0	208	0	0	206	0	0	198	1	0.01	198	0	0	192	0	0	172	0	0
19	49208902	rs533077109	A	G	5008	1	0.00	198	0	0	182	0	0	186	1	0.01	188	0	0	206	0	0	128	0	0	210	0	0	208	0	0	208	0	0	206	0	0	198	0	0	198	0	0	192	0	0	172	0	0
19	49208949	rs187037538	A	G	5008	2	0.00	198	0	0	182	0	0	186	0	0	188	0	0	206	1	0.00	128	0	0	210	1	0.00	208	0	0	208	0	0	206	0	0	198	0	0	198	0	0	192	0	0	172	0	0
19	49208984	rs533141410	T	A	5008	3	0.00	198	0	0	182	0	0	186	0	0	188	0	0	206	0	0	128	0	0	210	0	0	208	0	0	208	0	0	206	0	0	198	0	0	198	0	0	192	0	0	172	0	0
19	49208986	rs565774262	AT	A	5008	3	0.00	198	0	0	182	0	0	186	0	0	188	0	0	206	0	0	128	0	0	210	0	0	208	0	0	208	0	0	206	0	0	198	0	0	198	0	0	192	0	0	172	0	0
19	49209131	rs567647108	G	A	5008	14	0.00	198	0	0	182	0	0	186	0	0	188	0	0	206	0	0	128	0	0	210	0	0	208	0	0	208	0	0	206	4	0.02	198	0	0	198	0	0	192	0	0	172	3	0.02
19	49209143	rs137925114	G	A	5008	1	0.00	198	0	0	182	0	0	186	0	0	188	0	0	206	0	0	128	0	0	210	0	0	208	0	0	208	0	0	206	0	0	198	0	0	198	0	0	192	0	0	172	0	0
19	49209160	rs553341251	C	T	5008	2	0.00	198	0	0	182	0	0	186	0	0	188	0	0	206	0	0	128	0	0	210	0	0	208	0	0	208	0	0	206	0	0	198	0	0	198	0	0	192	0	0	172	0	0
19	49209162	rs567788105	TATAA	T	5008	8	0.00	198	0	0	182	0	0	186	0	0	188	0	0	206	0	0	128	0	0	210	0	0	208	2	0.01	208	0	0	206	1	0.00	198	0	0	198	0	0	192	0	0	172	0	0
19	49209198	rs571371853	T	C	5008	1	0.00	198	0	0	182	0	0	186	0	0	188	0	0	206	0	0	128	0	0	210	0	0	208	0	0	208	0	0	206	0	0	198	0	0	198	0	0	192	0	0	172	0	0
19	49209200	rs538768527	C	T	5008	4	0.00	198	0	0	182	0	0	186	0	0	188	0	0	206	0	0	128	0	0	210	0	0	208	0	0	208	0	0	206	1	0.00	198	0	0	198	0	0	192	0	0	172	0	0
[truncated: 36 more columns]
