# Supplementary material for: FUT2 non-secretor status is associated with altered susceptibility to symptomatic enterotoxigenic Escherichia coli infection in Bangladeshis
Source: Sci Rep. 2017 Sep 6;7:10649. doi: 10.1038/s41598-017-10854-5 (PMC5587594; doi:10.1038/s41598-017-10854-5)
Supplement: Supplementary file 2 — S2 dataset [file 41598_2017_10854_MOESM2_ESM.xlsx]

## Sheet: Sheet1
CHR	POS	ID	Class	Type of mutation	REF	ALT	ALL_POP_TOTAL_ALLELE_CNT	ALL_POP_ALT_ALLELE_CNT	ALL_POP_ALT_ALLELE_FRQ	ALL_POP_TOTAL	All_Genotype_REF_CNT	All_Genotype_REF_FRQ	All_Genotype_HET_CNT	All_Genotype_HET_FRQ	All_Genotype_ALT_CNT	All_Genotype_ALT_FRQ	BEB_TOTAL_ALELLE_CNT	BEB_ALT_ALELLE_CNT	BEB_ALT_ALELLE_FRQ	BEB_POP_TOTAL	BEB_Genotype_REF_CNT	BEB_Genotype_REF_FRQ	BEB_Genotype_HET_CNT	BEB_Genotype_HET_FRQ	BEB_Genotype_ALT_CNT	BEB_Genotype_ALT_FRQ
19	49206631	rs1047781	SNP	missense variation	A	T	5008	452	0.09	2504	2148 (A|A)	0.857827	260 (A|T)	0.103834	96 (T|T)	0.0383387	172	6	0.03	86	80 (A|A)	0.930233	6 (A|T)	0.0697674	-	-
19	49207438	rs281376	SNP	Intron varient	T	G	5008	4977	0.99	2504	-	-	-	-	-	-	172	172	1.00	86	-	-	-	-	86 (G|G)	1
19	49199804	rs418821	SNP	Intron varient	G	C	5008	4486	0.90	2504	39 (G|G)	0.0155751	444 (C|G)	0.177316	2021 (C|C)	0.807109	172	135	0.78	86	2 (G|G)	0.0232558	33 (C|G)	0.383721	51 (C|C)	0.593023
19	49201217	rs368565	SNP	Intron varient	C	T	5008	2926	0.58	2504	516 (C|C)	0.20607	1050 (C|T)	0.419329	938 (T|T	0.374601	172	90	0.52	86	20 (C|C)	0.232558	42 (C|T)	0.488372	24 (T|T)	0.27907
19	49206603	rs281377	SNP	Synonymous varient	C	T	5008	2484	0.50	2504	761 (C|C)	0.303914	1002 (C|T)	0.40016	741 (T|T)	0.295927	172	83	0.48	86	25 (C|C)	0.290698	39 (C|T)	0.453488	22 (T|T)	0.255814
19	49208368	rs2432132	SNP	Intron varient or 3 prime UTR varient	C	T	5008	2389	0.48	2504	-	-	-	-	-	-	172	70	0.41	86	21 (C|C)	0.244186	60 (C|T)	0.697674	5 (T|T)	0.0581395
19	49206108	rs679574	SNP	Intron varient	C	G	5008	1606	0.32	2504	1259 (C|C)	0.502796	884 (C|G)	0.353035	361 (G|G)	0.144169	172	41	0.24	86	49 (C|C)	0.569767	33 (C|G)	0.383721	4 (G|G)	0.0465116
19	49206145	rs516316	SNP	Intron varient	G	C	5008	1610	0.32	2504	1257 (G|G)	0.501997	884 (C|G)	0.353035	363 (C|C)	0.144968	172	41	0.24	86	49 (G|G)	0.569767	33 (C|G)	0.383721	4 (C|C)	0.0465116
19	49206172	rs516246	SNP	Intron varient	C	T	5008	1606	0.32	2504	1261 (C|C)	0.503594	880 (C|T)	0.351438	363 (T|T)	0.144968	172	41	0.24	86	49 (C|C)	0.569767	33 (C|T)	0.383721	4 (T|T)	0.0465116
19	49206417	rs492602	SNP	Synonymous varient	A	G	5008	1611	0.32	2504	1257 (A|A)	0.501997	883 (A|G)	0.352636	364 (G|G)	0.145367	172	41	0.24	86	49 (A|A)	0.569767	33 (A|G)	0.383721	4 (G|G)	0.0465116
19	49206462	rs681343	SNP	Synonymous varient	C	T	5008	1611	0.32	2504	1256 (C|C)	0.501597	885 (C|T)	0.353435	363 (T|T)	0.144968	172	41	0.24	86	49 (C|C)	0.569767	33 (C|T)	0.383721	4 (T|T)	0.0465116
19	49206674	rs601338	SNP	Stop gained	G	A	5008	1611	0.32	2504	1257 (G|G)	0.501997	883 (A|G)	0.352636	364 (A|A)	0.145367	172	41	0.24	86	49 (G|G)	0.569767	33 (A|G)	0.383721	4 (A|A)	0.0465116
19	49206985	rs602662	SNP	Missense varient/downsteam gene varient	G	A	5008	1647	0.33	2504	1237 (G|G)	0.49401	887 (A|G)	0.354233	380 (A|A)	0.151757	172	41	0.24	86	49 (G|G)	0.569767	33 (A|G)	0.383721	4 (A|A)	0.0465116
19	49207206	rs485186	SNP	Synonymous varient	A	G	5008	1653	0.33	2504	1234 (A|A)	0.492812	887 (A|G)	0.354233	383 (G|G)	0.152955	172	41	0.24	86	49 (A|A)	0.569767	33 (A|G)	0.383721	4 (G|G)	0.0465116
19	49207255	rs485073	SNP	3 prime UTR varient or down stream varient	A	G	5008	1664	0.33	2504	1231 (A|A)	0.491613	882 (A|G)	0.352236	391 (G|G)	0.15615	172	41	0.24	86	49 (A|A)	0.569767	33 (A|G)	0.383721	4 (G|G)	0.0465116
19	49207257	rs603985	SNP	3 prime UTR varient or down stream varient	T	C	5008	1651	0.33	2504	1235 (T|T)	0.493211	887 (C|T)	0.354233	382 (C|C)	0.152556	172	41	0.24	86	49 (T|T)	0.569767	33 (C|T)	0.383721	4 (C|C)	0.0465116
19	49207554	rs571689	SNP	Intron varient or 3 prime UTR varient	C	T	5008	1724	0.34	2504	1200 (C|C)	0.479233	884 (C|T)	0.353035	420 (T|T)	0.167732	172	41	0.24	86	49 (C|C)	0.569767	33 (C|T)	0.383721	4 (T|T)	0.0465116
19	49207651	rs570794	SNP	3 prime UTR varient or down stream varient	T	C	5008	1724	0.34	2504	1200 (T|T	0.479233	884 (C|T)	0.353035	420 (C|C)	0.167732	172	41	0.24	86	49 (T|T)	0.569767	33 (C|T)	0.383721	4 (C|C)	0.0465116
19	49207792	rs2251034	SNP	Interon varient or 3 prime UTR varient or Downstream gene varient	G	A	5008	1582	0.32	2504	1266 (G|G)	0.505591	894 (A|G)	0.357029	344 (A|A)	0.13738	172	41	0.24	86	49 (G|G)	0.569767	33 (A|G)	0.383721	4 (A|A)	0.0465116
19	49208344	rs28362844	deletion	Intron varient or feature truncation	AC	A	5008	1674	0.33	2504	1222 (C|C)	0.488019	890 (-|C)	0.355431	392 (-|-)	0.15655	172	41	0.24	86	49 (C|C)	0.569767	33 (-|C)	0.383721	4 (-|-)	0.0465116
19	49208501	rs507855	SNP	Intron varient or 3 prime UTR varient or down stream varient	A	G	5008	1678	0.34	2504	1217 (A|A)	0.486022	896 (A|G)	0.357827	391 (G|G)	0.15615	172	41	0.24	86	49 (A|A)	0.569767	33 (A|G)	0.383721	4 (G|G)	0.0465116
19	49208543	rs507766	SNP	Intron varient or 3 prime UTR varient or down stream varient	T	C	5008	1674	0.33	2504	1221 (T|T)	0.48762	892 (C|T)	0.35623	391 (C|C)	0.15615	172	41	0.24	86	49 (T|T)	0.569767	33 (C|T)	0.383721	4 (C|C)	0.0465116
19	49208564	rs507711	SNP	Intron varient or 3 prime UTR varient or down stream varient	C	T	5008	1675	0.33	2504	1220 (C|C)	0.48722	893 (C|T)	0.356629	391 (T|T)	0.15615	172	41	0.24	86	49 (C|C)	0.569767	33 (C|T)	0.383721	4 (T|T	0.0465116
19	49208629	rs506897	SNP	splice region varient or Intron varient or 3 prime UTR varient or down stream varient	G	C	5008	1672	0.33	2504	1222 (G|G)	0.488019	892 (C|G)	0.35623	390 (C|C)	0.155751	172	41	0.24	86	49 (G|G)	0.569767	33 (C|G)	0.383721	4 (C|C)	0.0465116
19	49208865	rs504963	SNP	Intron varient or 3 prime UTR varient or down stream varient	G	A	5008	1671	0.33	2504	1222 (G|G)	0.488019	893 (A|G)	0.356629	389 (A|A)	0.155351	172	41	0.24	86	49 (G|G)	0.569767	33 (A|G)	0.383721	4 (A|A)	0.0465116
19	49206548	rs200157007	SNP	Missense varient	C	T	5008	187	0.04	2504	2343 (C|C)	0.935703	135 (C|T)	0.0539137	26 (T|T)	0.0103834	172	38	0.22	86	52 (C|C)	0.604651	30 (C|T)	0.348837	4 (T|T)	0.0465116
19	49209010	rs503279	SNP	3 prime UTR varient or down stream varient	T	C	5008	1681	0.34	2504	1214 (T|T)	0.484824	899 (C|T)	0.359026	391 (C|C)	0.15615	172	41	0.24	86	48 (T|T)	0.55814	35 (C|T)	0.406977	3 (C|C)	0.0348837
19	49208978	rs632111	SNP	3 prime UTR varient or down stream varient	A	G	5008	1564	0.31	2504	1273 (A|A)	0.508387	898 (A|G)	0.358626	333 (G|G)	0.132987	172	40	0.23	86	49 (A|A)	0.569767	34 (A|G)	0.395349	3 (G|G)	0.0348837
19	49203829	rs35106244	SNP	Intron varient or down stream varient	C	T	5008	854	0.17	2504	1799 (C|C)	0.71845	556 (C|T)	0.222045	149 (T|T)	0.0595048	172	37	0.22	86	52 (C|C)	0.604651	31 (C|T)	0.360465	3 (T|T)	0.0348837
19	49203590	rs80016036	SNP	Intron varient	A	T	5008	1250	0.25	2504	1402 (A|A)	0.559904	954 (A|T)	0.38099	148 (T|T)	0.0591054	172	30	0.17	86	58 (A|A)	0.674419	26 (A|T)	0.302326	2 (T|T)	0.0232558
19	49203733	rs111311275	SNP	Intron varient or downstream varient	A	G	5008	1041	0.21	2504	1611 (A|A)	0.643371	745 (A|G)	0.297524	148 (G|G)	0.0591054	172	15	0.09	86	73 (A|A)	0.848837	11 (A|G)	0.127907	2 (G|G)	0.0232558
19	49203790	rs78430926	SNP	Intron varient or downstream gene varient	G	A	5008	1090	0.22	2504	1572 (G|G)	0.627796	774 (A|G)	0.309105	158 (A|A)	0.063099	172	15	0.09	86	73 (G|G)	0.848837	11 (A|G)	0.127907	2 (A|A)	0.0232558
19	49203992	rs60686256	SNP	Intron varient or downstream gene varient	G	A	5008	920	0.18	2504	1698 (G|G)	0.678115	692 (A|G)	0.276358	114 (A|A)	0.0455272	172	15	0.09	86	73 (G|G)	0.848837	11 (A|G)	0.127907	2 (A|A)	0.0232558
19	49204021	rs57940795	SNP	Intron varient or downstream gene varient	A	C	5008	1058	0.21	2504	1600 (A|A)	0.638978	750 (A|C)	0.299521	154 (C|C)	0.0615016	172	16	0.09	86	72 (A|A)	0.837209	12 (A|C)	0.139535	2 (C|C)	0.0232558
19	49202449	rs150282181	Insertion	Intron varient or feature elongation or downstream varient	T	TTTTTG	5008	809	0.16	2504	1784 (-|-)	0.71246	631 (-|TTTTG)	0.251997	89 (TTTTG|TTTTG)	0.0355431	172	13	0.08	86	75 (-|-)	0.872093	9 (-|TTTTG)	0.104651	2 (TTTTG|TTTTG)	0.0232558
19	49202859	rs16982241	SNP	Intron varient or downstream gene varient	G	A	5008	888	0.18	2504	1723 (G|G)	0.688099	674 (A|G)	0.269169	107 (A|A)	0.0427316	172	13	0.08	86	75 (G|G)	0.872093	9 (A|G)	0.104651	2 (A|A)	0.0232558
19	49203588	rs199795265	Insertion	Intron varient or feature elongation or downstream varient	T	TA	5008	888	0.18	2504	1724 (-|-)	0.688498	672 (-|A)	0.268371	108 (A|A)	0.043131	172	13	0.08	86	75 (-|-)	0.872093	9 (-|A)	0.104651	2 (A|A)	0.0232558
19	49203660	rs111299903	SNP	Intron varient or downstream varient	C	T	5008	1036	0.21	2504	1616 (C|C)	0.645367	740 (C|T)	0.295527	148 (T|T)	0.0591054	172	13	0.08	86	75 (C|C)	0.872093	9 (C|T)	0.104651	2 (T|T)	0.0232558
19	49203739	rs137975940	SNP	Intron varient or downstream varient	A	G	5008	1041	0.21	2504	1612 (A|A)	0.64377	743 (A|G)	0.296725	149 (G|G)	0.0595048	172	14	0.08	86	74 (A|A)	0.860465	10 (A|G)	0.116279	2 (G|G)	0.0232558
19	49203878	rs58935689	SNP	Intron varient or downstream varient	G	A	5008	1068	0.21	2504	1594 (G|G)	0.426518	752 (A|G)	0.300319	158 (A|A)	0.063099	172	14	0.08	86	74 (G|G)	0.860465	10 (A|G)	0.116279	2 (A|A)	0.0232558
